# Supplementary material for: Anthracyclins Increase PUFAs: Potential Implications in ER Stress and Cell Death
Source: Cells. 2021 May 11;10(5):1163. doi: 10.3390/cells10051163 (PMC8151859; doi:10.3390/cells10051163)
Supplement: Supplementary file 1 [file cells-10-01163-s001.zip]

Archive with 2 entries (1 files):
- cells-1200475 supplementary materials proofreading back/
- cells-1200475 supplementary materials proofreading back/SM1_Identification and fold change.xlsx
