# Supplementary material for: Anthracyclins Increase PUFAs: Potential Implications in ER Stress and Cell Death
Source: Cells. 2021 May 11;10(5):1163. doi: 10.3390/cells10051163 (PMC8151859; doi:10.3390/cells10051163)
Supplement: Supplementary file 1 [file cells-10-01163-s001.zip › cells-1200475 supplementary materials proofreading back/SM1_Identification and fold change.xlsx]

## Sheet: Identification
	Variable number	Family	Metabolite	RT (sec)	Adducts	Adduct fragmentation	Fatty acids fragmentation	Other fragments	Main species
	1	FA	FA(14:0): myristic acid	180.12	[M-H]- (-2.91 ppm)				FA(14:0)
	2	FA	FA(16:0): palmitic acid	254.51	[M-H]- (1.43 ppm)				FA(16:0)
	3	FA	FA(16:1): palmitoleic acid	195.12	[M-H]- (-1.45 ppm)				FA(16:1)
	4	FA	FA(16:1)	201.76	[M-H]- (-0.18 ppm)				FA(16:1)
	5	FA	FA(18:0): stearic acid	343.55	[M-H]- (0.8 ppm)				FA(18:0)
	6	FA	FA(18:1)	266.07	[M-H]- (-0.33 ppm)				FA(18:1)
	7	FA	FA(18:1): oleic acid	270.52	[M-H]- (1.32 ppm)				FA(18:1)
	8	FA	FA(18:2): linoleic acid	217.83	[M-H]- (-0.14 ppm)				FA(18:2)
	9	FA	FA(18:2)	225.62	[M-H]- (1.04 ppm)				FA(18:2)
	10	FA	FA(18:2)	231.76	[M-H]- (0.79 ppm)				FA(18:2)
	11	FA	FA(20:1)	352.78	[M-H]- (-1.8 ppm)				FA(20:1)
	12	FA	FA(20:2)	289.6	[M-H]- (-3.17 ppm)				FA(20:2)
	13	FA	FA(20:2)	297.18	[M-H]- (-1.41 ppm)				FA(20:2)
	14	FA	FA(20:2)	301.75	[M-H]- (-3.56 ppm)				FA(20:2)
	15	FA	FA(20:3)	257.75	[M-H]- (1.69 ppm)				FA(20:3)
	16	FA	FA(20:4): arachidonic acid	207.93	[M-H]- (0.97 ppm)				FA(20:4)
	17	FA	FA(20:5): eicosapentaenoic acid	170.22	[M-H]- (-4.72 ppm)				FA(20:5)
	18	FA	FA(22:3)	325.06	[M-H]- (-3.79 ppm)				FA(22:3)
	19	FA	FA(22:6): docosahexaenoic acid	193.18	[M-H]- (-0.99 ppm)				FA(22:6)
	20	FA	FA(24:0)	578.49	[M-H]- (-0.89 ppm)				FA(24:0)
	21	FA	FA(24:1)	509.37	[M-H]- (1.66 ppm)				FA(24:1)
	22	LPC	LPC(16:0)	249.7	[M+H]+ (-5.07 ppm); [M+HCO2]- (-0.17 ppm); [M-CH3]- (-9.59 ppm)	[M+HCO2]-	PC(0:0/16:0)		PC(0:0/16:0)
	23	LPC	LPC(16:0)	264.25	[M+H]+ (-0.6 ppm); [M+HCO2]- (-0.1 ppm); [M-CH3]- (-1.19 ppm)	[M+HCO2]-	PC(16:0/0:0)		PC(16:0/0:0)
	24	LPC	LPC(18:0)	334.14	[M+H]+ (-0.61 ppm); [M+HCO2]- (-1.09 ppm); [M-CH3]- (-2.69 ppm)	[M+HCO2]-	PC(18:0/0:0)		PC(18:0/0:0)
	25	LPC	LPC(18:1)	261.26	[M+H]+ (-3.81 ppm); [M+HCO2]- (-4.39 ppm); [M-CH3]- (-4.77 ppm)	[M+HCO2]-	PC(0:0/18:1)		PC(0:0/18:1)
	26	LPC	LPC(18:1)	274.41	[M+H]+ (-0.72 ppm); [M+HCO2]- (-2.4 ppm); [M-CH3]- (-0.77 ppm)	[M+HCO2]-	PC(18:1/0:0)		PC(18:1/0:0)
	27	PC	PC(28:0)	529.94	[M+H]+ (-0.84 ppm); [M+HCO2]- (-2.64 ppm); [M-CH3]- (-1.48 ppm)	[M+HCO2]-	PC(14:0/14:0)		PC(14:0/14:0)
	28	PC	PC(30:0)	577.58	[M+H]+ (0.39 ppm); [M+HCO2]- (0.45 ppm); [M-CH3]- (-0.65 ppm)	[M+HCO2]-	PC(14:0/16:0)		PC(14:0/16:0)
	29	PC	PC(30:1)	532.99	[M+H]+ (-0.57 ppm); [M+HCO2]- (-1.34 ppm)	[M+HCO2]-	PC(14:0/16:1)		PC(14:0/16:1)
	30	PC	PC(30:1)	539.69	[M+H]+ (-1 ppm); [M+HCO2]- (-0.79 ppm)	[M+HCO2]-	PC(14:0/16:1)		PC(14:0/16:1)
	31	PC	PC(30:1)	551.15	[M+H]+ (-1.69 ppm); [M+HCO2]- (-5.62 ppm)				PC(30:1)
	32	PC	PC(31:0)	591.78	[M+H]+ (-0.68 ppm)				PC(31:0)
	33	PC	PC(31:0)	600.42	[M+H]+ (0.3 ppm)				PC(31:0)
	34	PC	PC(31:1)	557.12	[M+H]+ (-1.55 ppm); [M-CH3]- (-6.13 ppm)				PC(31:1)
	35	PC	PC(31:1)	563.78	[M+H]+ (-2.56 ppm); [M-CH3]- (-7.28 ppm)				PC(31:1)
	36	PC	PC(31:1)	573.28	[M+H]+ (-3.08 ppm); [M-CH3]- (-3.36 ppm)				PC(31:1)
	37	PC	PC(32:0)	621.92	[M+H]+ (1.73 ppm); [M+HCO2]- (0.12 ppm); [M-CH3]- (-1.14 ppm)	[M+HCO2]-	PC(16:0/16:0)		PC(16:0/16:0)
	38	PC	PC(32:1)	579.5	[M+H]+ (1.28 ppm); [M+HCO2]- (0.82 ppm); [M-CH3]- (-0.15 ppm)	[M+HCO2]-	PC(16:0/16:1)+PC(14:0/18:1)		PC(16:0/16:1)
	39	PC	PC(32:1)	586.46	[M+H]+ (-0.13 ppm); [M+HCO2]- (0.04 ppm); [M-CH3]- (-3.63 ppm)	[M+HCO2]-	PC(16:0/16:1)		PC(16:0/16:1)
	40	PC	PC(32:1)	596.75	[M+H]+ (0.65 ppm); [M+HCO2]- (-1.42 ppm); [M-CH3]- (-7.54 ppm)	[M+HCO2]-	PC(16:0/16:1)		PC(16:0/16:1)
	41	PC	PC(32:2)	535.58	[M+H]+ (-1.32 ppm); [M+HCO2]- (0.87 ppm); [M-CH3]- (-2.74 ppm)	[M+HCO2]-	PC(14:0/18:2)		PC(14:0/18:2)
	42	PC	PC(32:2)	542.02	[M+H]+ (-0.28 ppm); [M+HCO2]- (-1.23 ppm); [M-CH3]- (-2.34 ppm)	[M+HCO2]-	PC(16:1/16:1)		PC(16:1/16:1)
	43	PC	PC(32:2)	550.35	[M+H]+ (-0.03 ppm); [M+HCO2]- (-3.68 ppm); [M-CH3]- (-2.26 ppm)	[M+HCO2]-	PC(16:1/16:1)		PC(16:1/16:1)
	44	PC	PC(32:2)	558.26	[M+H]+ (-2.22 ppm); [M+HCO2]- (-3.12 ppm); [M-CH3]- (-8.21 ppm)				PC(32:2)
	45	PC	PC(32:2)	565.14	[M+H]+ (-2.06 ppm); [M+HCO2]- (-0.88 ppm); [M-CH3]- (-3.45 ppm)				PC(32:2)
	46	PC	PC(32:2)	570.74	[M+H]+ (-2.89 ppm); [M+HCO2]- (1.46 ppm); [M-CH3]- (4.85 ppm)				PC(32:2)
	47	PC	PC(33:0)	633.41	[M+H]+ (2.11 ppm); [M+HCO2]- (-6.86 ppm)	[M+HCO2]-	PC(16:0/17:0)		PC(16:0/17:0)
	48	PC	PC(33:0)	641.73	[M+H]+ (1.71 ppm); [M+HCO2]- (-7.11 ppm)				PC(33:0)
	49	PC	PC(33:1)	592.93	[M+H]+ (-1.27 ppm); [M-CH3]- (-3.43 ppm)				PC(33:1)
	50	PC	PC(33:1)	601.03	[M+H]+ (0.62 ppm); [M+HCO2]- (-2.4 ppm); [M-CH3]- (-1.76 ppm)	[M+HCO2]-	PC(16:0/17:1)>PE(15:0/18:1)		PC(16:0/17:1)
	51	PC	PC(33:1)	607.9	[M+H]+ (0.45 ppm); [M-CH3]- (-8.99 ppm)				PC(33:1)
	52	PC	PC(33:2)	558.61	[M+H]+ (-0.82 ppm); [M+HCO2]- (-5.87 ppm); [M-CH3]- (-4.39 ppm)				PC(33:2)
	53	PC	PC(33:2)	564.71	[M+H]+ (-1.32 ppm); [M-CH3]- (-3.18 ppm)				PC(33:2)
	54	PC	PC(33:2)	571.93	[M+H]+ (-1.67 ppm); [M-CH3]- (-5.85 ppm)				PC(33:2)
	55	PC	PC(34:0)	661.04	[M+H]+ (0.89 ppm); [M+HCO2]- (-0.37 ppm); [M-CH3]- (-6.88 ppm)	[M+HCO2]-	PC(16:0/18:0)		PC(16:0/18:0)
	56	PC	PC(34:1)	621.19	[M+HCO2]- (0.21 ppm); [M-CH3]- (-0.32 ppm)	[M+HCO2]-	PC(16:0/18:1)>PC(16:1/18:0)		PC(16:0/18:1)
	57	PC	PC(34:2)	579.58	[M+H]+ (0.31 ppm); [M+HCO2]- (0.68 ppm); [M-CH3]- (-1.18 ppm)	[M+HCO2]-	PC(16:1/18:1)		PC(16:1/18:1)
	58	PC	PC(34:2)	586.57	[M+H]+ (-0.12 ppm); [M+HCO2]- (0.17 ppm); [M-CH3]- (-1.11 ppm)	[M+HCO2]-	PC(16:1/18:1)+PC(16:0/18:2)		PC(16:1/18:1)
	59	PC	PC(34:2)	594.82	[M+H]+ (1.25 ppm); [M+HCO2]- (-0.34 ppm); [M-CH3]- (-6.99 ppm)	[M+HCO2]-	PC(16:1/18:1)+PC(16:0/18:2)		PC(16:1/18:1)
	60	PC	PC(34:3)	544.26	[M+H]+ (-0.57 ppm); [M+HCO2]- (-1.05 ppm); [M-CH3]- (-3.06 ppm)	[M+HCO2]-	PC(16:1/18:2)		PC(16:1/18:2)
	61	PC	PC(34:3)	551.21	[M+H]+ (-0.77 ppm); [M+HCO2]- (-2.66 ppm); [M-CH3]- (-5.69 ppm)	[M+HCO2]-	PC(16:1/18:2)		PC(16:1/18:2)
	62	PC	PC(34:3)	559.68	[M+H]+ (-1.49 ppm); [M+HCO2]- (-3.57 ppm); [M-CH3]- (-9.93 ppm)	[M+HCO2]-	PC(16:0/18:3)		PC(16:0/18:3)
	63	PC	PC(34:3)	566.53	[M+H]+ (-2.04 ppm); [M+HCO2]- (-2.3 ppm); [M-CH3]- (-3.95 ppm)	[M+HCO2]-	PC(16:0/18:3)+PC(16:2/18:1)+minor		PC(16:0/18:3)
	64	PC	PC(34:3)	570.4	[M+H]+ (-1.58 ppm); [M+HCO2]- (-1.79 ppm); [M-CH3]- (-3.37 ppm)				PC(34:3)
	65	PC	PC(34:4)	530.01	[M+H]+ (-2.68 ppm); [M+HCO2]- (-1.37 ppm)	[M+HCO2]-	PC(14:0/20:4)		PC(14:0/20:4)
	66	PC	PC(35:1)	633.12	[M+H]+ (2.6 ppm); [M+HCO2]- (-3.06 ppm); [M-CH3]- (-1.48 ppm)	[M+HCO2]-	PC(17:0/18:1)		PC(17:0/18:1)
	67	PC	PC(35:1)	640.97	[M+H]+ (2.46 ppm); [M+HCO2]- (-2.03 ppm); [M-CH3]- (-1.91 ppm)	[M+HCO2]-	PC(16:0/19:1)+PC(17:0/18:1)		PC(16:0/19:1)
	68	PC	PC(35:1)	648.49	[M+H]+ (0.35 ppm); [M+HCO2]- (-2.87 ppm); [M-CH3]- (-9.66 ppm)	[M+HCO2]-	PC(17:0/18:1)		PC(17:0/18:1)
	69	PC	PC(35:2)	600.88	[M+H]+ (0.61 ppm); [M+HCO2]- (-3.24 ppm)	[M+HCO2]-	PC(17:0/18:1)		PC(17:0/18:1)
	70	PC	PC(35:2)	606.8	[M+H]+ (0.7 ppm); [M+HCO2]- (-8.9 ppm)	[M+HCO2]-	PC(17:0/18:1)		PC(17:0/18:1)
	71	PC	PC(35:3)	565.47	[M+H]+ (-3.08 ppm); [M+HCO2]- (-3.16 ppm)				PC(35:3)
	72	PC	PC(35:3)	572.09	[M+H]+ (-2.73 ppm)				PC(35:3)
	73	PC	PC(35:3)	588.3	[M+H]+ (-4.1 ppm); [M+HCO2]- (-5.35 ppm)				PC(35:3)
	74	PC	PC(36:0)	697.56	[M+H]+ (-1.53 ppm); [M+HCO2]- (-3.65 ppm); [M-CH3]- (-9.38 ppm)	[M+HCO2]-	PC(18:0/18:0)>>PC(16:0/20:0)		PC(18:0/18:0)
	75	PC	PC(36:1)	660.02	[M+H]+ (1.24 ppm); [M+HCO2]- (0.46 ppm); [M-CH3]- (-1.65 ppm)	[M+HCO2]-	PC(18:0/18:1)		PC(18:0/18:1)
	76	PC	PC(36:2)	619.75	[M+H]+ (3.9 ppm); [M+HCO2]- (0.35 ppm); [M-CH3]- (-1.01 ppm)	[M+HCO2]-	PC(18:1/18:1)		PC(18:1/18:1)
	77	PC	PC(36:3)	586.95	[M+H]+ (-0.06 ppm); [M+HCO2]- (-0.88 ppm); [M-CH3]- (-4.83 ppm)	[M+HCO2]-	PC(18:1/18:2)		PC(18:1/18:2)
	78	PC	PC(36:3)	594.72	[M+H]+ (1 ppm); [M+HCO2]- (-0.47 ppm); [M-CH3]- (-2.65 ppm)	[M+HCO2]-	PC(16:0/20:3)		PC(16:0/20:3)
	79	PC	PC(36:3)	601.28	[M+H]+ (-0.43 ppm); [M+HCO2]- (-1.8 ppm); [M-CH3]- (-7.56 ppm)				PC(36:3)
	80	PC	PC(36:3)	608.47	[M+H]+ (1.04 ppm); [M+HCO2]- (-1.01 ppm); [M-CH3]- (-3.72 ppm)	[M+HCO2]-	PC(16:0/20:3)		PC(16:0/20:3)
	81	PC	PC(36:4)	574.48	[M+H]+ (-0.16 ppm); [M+HCO2]- (-0.83 ppm); [M-CH3]- (-3.77 ppm)	[M+HCO2]-	PC(16:0/20:4)		PC(16:0/20:4)
	82	PC	PC(36:5)	534.07	[M+H]+ (-1.35 ppm); [M+HCO2]- (-1.49 ppm)	[M+HCO2]-	PC(16:1/20:4)		PC(16:1/20:4)
	83	PC	PC(36:5)	543.77	[M+H]+ (-0.3 ppm); [M+HCO2]- (-1.38 ppm)	[M+HCO2]-	PC(16:0/20:5)		PC(16:0/20:5)
	84	PC	PC(36:6)	500.18	[M+H]+ (-1.9 ppm); [M+HCO2]- (-1.75 ppm)	[M+HCO2]-	PC(16:1/20:5)		PC(16:1/20:5)
	85	PC	PC(36:6)	505.07	[M+H]+ (-4.38 ppm); [M+HCO2]- (-3.21 ppm)				PC(36:6)
	86	PC	PC(36:6)	509.08	[M+H]+ (-2.49 ppm); [M+HCO2]- (-0.76 ppm)	[M+HCO2]-	PC(14:0/22:6)		PC(14:0/22:6)
	87	PC	PC(36:6)	514.04	[M+H]+ (-0.92 ppm); [M+HCO2]- (-0.36 ppm)				PC(36:6)
	88	PC	PC(37:1)	669.04	[M+H]+ (-2.58 ppm); [M+HCO2]- (-0.36 ppm)				PC(37:1)
	89	PC	PC(37:1)	676.76	[M+H]+ (-1.07 ppm); [M+HCO2]- (-4.6 ppm)				PC(37:1)
	90	PC	PC(37:2)	638.39	[M+H]+ (2.04 ppm); [M+HCO2]- (-1.2 ppm)	[M+HCO2]-	PC(18:1/19:1)+minor		PC(18:1/19:1)
	91	PC	PC(37:4)	574.12	[M+H]+ (-1.91 ppm); [M+HCO2]- (-5.62 ppm)				PC(37:4)
	92	PC	PC(37:4)	588.27	[M+H]+ (-5.18 ppm); [M+HCO2]- (-3.5 ppm)				PC(37:4)
	93	PC	PC(37:4)	596.52	[M+H]+ (-4.05 ppm); [M+HCO2]- (-5 ppm)				PC(37:4)
	94	PC	PC(38:1)	694.54	[M+H]+ (2.98 ppm); [M+HCO2]- (-1.34 ppm)	[M+HCO2]-	PC(18:1/20:0)+PC(18:0/20:1)+PC(16:0/22:1)		PC(18:1/20:0)
	95	PC	PC(38:2)	656.42	[M+H]+ (0.83 ppm); [M+HCO2]- (-0.68 ppm); [M-CH3]- (-2.23 ppm)	[M+HCO2]-	PC(18:1/20:1)		PC(18:1/20:1)
	96	PC	PC(38:3)	616.34					PC(38:3)
	97	PC	PC(38:3)	626.27	[M+H]+ (1.44 ppm); [M+HCO2]- (-1.96 ppm); [M-CH3]- (-9.15 ppm)	[M+HCO2]-	PC(18:1/20:2)		PC(18:1/20:2)
	98	PC	PC(38:3)	634.6	[M+H]+ (1.93 ppm); [M+HCO2]- (-0.5 ppm); [M-CH3]- (-4.26 ppm)	[M+HCO2]-	PC(18:0/20:3)		PC(18:0/20:3)
	99	PC	PC(38:3)	647.3	[M+H]+ (1.34 ppm); [M+HCO2]- (-0.95 ppm); [M-CH3]- (-4.58 ppm)				PC(38:3)
	100	PC	PC(38:4)	595.04	[M+H]+ (0.48 ppm); [M+HCO2]- (-0.69 ppm)	[M+HCO2]-	PC(18:1/20:3)		PC(18:1/20:3)
	101	PC	PC(38:4)	600.84	[M+H]+ (-1.1 ppm); [M+HCO2]- (-2.04 ppm)				PC(38:4)
	102	PC	PC(38:4)	607.79	[M+H]+ (1.24 ppm); [M+HCO2]- (-1 ppm)	[M+HCO2]-	PC(18:1/20:3)		PC(18:1/20:3)
	103	PC	PC(38:4)	616.39	[M+H]+ (0.8 ppm); [M+HCO2]- (-1.12 ppm)	[M+HCO2]-	PC(18:0/20:4)		PC(18:0/20:4)
	104	PC	PC(38:5)	574.24	[M+H]+ (-0.07 ppm); [M+HCO2]- (-1.12 ppm); [M-CH3]- (-4.46 ppm)	[M+HCO2]-	PC(18:1/20:4)>>PC(16:0/22:5)		PC(18:1/20:4)
	105	PC	PC(38:5)	586.47	[M+H]+ (-1.69 ppm); [M+HCO2]- (-2.04 ppm)	[M+HCO2]-	PC(18:0/20:5)		PC(18:0/20:5)
	106	PC	PC(38:6)	544.75	[M+H]+ (-0.7 ppm); [M+HCO2]- (-1.52 ppm)	[M+HCO2]-	PC(18:1/20:5)		PC(18:1/20:5)
	107	PC	PC(38:6)	559.14	[M+H]+ (0.22 ppm); [M+HCO2]- (-1.21 ppm)	[M+HCO2]-	PC(16:0/22:6)		PC(16:0/22:6)
	108	PC	PC(38:7)	516.32	[M+H]+ (-1.06 ppm); [M+HCO2]- (-1.43 ppm); [M-CH3]- (-2.15 ppm)	[M+HCO2]-	PC(16:1/22:6)		PC(16:1/22:6)
	109	PC	PC(38:7)	522.23	[M+H]+ (-1.28 ppm); [M+HCO2]- (-1.79 ppm); [M-CH3]- (2.47 ppm)	[M+HCO2]-	PC(16:1/22:6)		PC(16:1/22:6)
	110	PC	PC(40:1)	727.61	[M+H]+ (-1.44 ppm); [M+HCO2]- (-4.5 ppm)	[M+HCO2]-	PC(16:0/24:1)		PC(16:0/24:1)
	111	PC	PC(40:2)	690.67	[M+H]+ (-0.07 ppm); [M+HCO2]- (-3.01 ppm); [M-CH3]- (-9.08 ppm)	[M+HCO2]-	PC(18:1/22:1)>PC(20:1/20:1)		PC(18:1/22:1)
	112	PC	PC(40:3)	660.62	[M+H]+ (-0.6 ppm); [M+HCO2]- (-4.77 ppm)	[M+HCO2]-	PC(18:1/22:2)		PC(18:1/22:2)
	113	PC	PC(40:3)	671.27	[M+H]+ (-3.28 ppm); [M+HCO2]- (-7.09 ppm)	[M+HCO2]-	PC(18:0/22:3)		PC(18:0/22:3)
	114	PC	PC(40:4)	633.37	[M+H]+ (0.39 ppm); [M+HCO2]- (-1.45 ppm)	[M+HCO2]-	PC(18:1/22:3)+PC(20:1/20:3)		PC(18:1/22:3)
	115	PC	PC(40:4)	643.67	[M+H]+ (-0.18 ppm); [M+HCO2]- (-4.06 ppm)	[M+HCO2]-	PC(18:1/22:3)+PC(20:1/20:3)		PC(18:1/22:3)
	116	PC	PC(40:5)	603	[M+H]+ (-4.79 ppm); [M+HCO2]- (-7.13 ppm)	[M+HCO2]-	PC(18:1/22:4)		PC(18:1/22:4)
	117	PC	PC(40:5)	613.92	[M+H]+ (-0.37 ppm); [M+HCO2]- (-1.81 ppm)	[M+HCO2]-	PC(20:1/20:4)+PC(18:0/22:5)		PC(20:1/20:4)
	118	PC	PC(40:5)	629.36	[M+H]+ (-5.03 ppm); [M+HCO2]- (-9.53 ppm)				PC(40:5)
	119	PC	PC(40:6)	572.73	[M+H]+ (-1.91 ppm); [M+HCO2]- (-1.49 ppm)	[M+HCO2]-	PC(18:1/22:5)		PC(18:1/22:5)
	120	PC	PC(40:6)	583.35	[M+H]+ (-1.41 ppm); [M+HCO2]- (-3.2 ppm)	[M+HCO2]-	PC(16:0/24:6)		PC(16:0/24:6)
	121	PC	PC(40:6)	589.97	[M+H]+ (-1.87 ppm); [M+HCO2]- (-5.59 ppm)				PC(40:6)
	122	PC	PC(40:6)	600.64	[M+H]+ (-0.02 ppm); [M+HCO2]- (-1.67 ppm)	[M+HCO2]-	PC(18:1/22:5)+minor		PC(18:1/22:5)
	123	PC	PC(40:7)	559.04	[M+H]+ (0.07 ppm); [M+HCO2]- (-1.3 ppm)	[M+HCO2]-	PC(18:1/22:6)		PC(18:1/22:6)
	124	PC	PC(40:7)	571	[M+H]+ (-1.93 ppm); [M+HCO2]- (-2.97 ppm)	[M+HCO2]-	PC(18:1/22:6)		PC(18:1/22:6)
	125	PC	PC(40:8)	525.74	[M+H]+ (-2.62 ppm); [M+HCO2]- (-4.57 ppm)				PC(40:8)
	126	PC	PC(42:1)	763.02	[M+H]+ (-2.37 ppm); [M+HCO2]- (-6.47 ppm)	[M+HCO2]-	PC(18:1/24:0)		PC(18:1/24:0)
	127	PC	PC(42:2)	723.28	[M+H]+ (-0.43 ppm); [M+HCO2]- (-4.84 ppm); [M-CH3]- (-5.17 ppm)	[M+HCO2]-	PC(18:1/24:1)		PC(18:1/24:1)
	128	PC	PC(42:7)	572.24	[M+H]+ (2.22 ppm); [M+HCO2]- (3.89 ppm)				PC(42:7)
	129	PC	PC(42:7)	583.6	[M+H]+ (0.37 ppm); [M+HCO2]- (-4.22 ppm)				PC(42:7)
	130	PC	PC(42:7)	598.48	[M+H]+ (1.51 ppm); [M+HCO2]- (-5.57 ppm)				PC(42:7)
	131	PC	PC(44:2)	755.75	[M+H]+ (-2.17 ppm); [M+HCO2]- (-7.25 ppm)	[M+HCO2]-	PC(18:1/26:1)+minor		PC(18:1/26:1)
	132	etherPC	PC(O-34:1)	647.42	[M+H]+ (-1.58 ppm); [M+HCO2]- (-0.41 ppm)	[M+HCO2]-	PC(O-16:0/18:1)+PC(O-18:1/16:O) or PC(P-18:0/16:0)		PC(O-16:0/18:1)
	133	LPE	LPE(16:0)	269.72	[M-H]- (-0.58 ppm)	[M-H]-	PE(16:0/0:0)		PE(16:0/0:0)
	134	LPE	LPE(18:0)	340.07	[M-H]- (-0.1 ppm); [M+H]+ (-2.9 ppm)	[M-H]-	PE(18:0/0:0)		PE(18:0/0:0)
	135	LPE	LPE(18:1)	267.3	[M-H]- (-1.22 ppm)	[M-H]-	PE(0:0/18:1)		PE(0:0/18:1)
	136	LPE	LPE(18:1)	279.7	[M-H]- (0.69 ppm)	[M-H]-	PE(18:1/0:0)		PE(18:1/0:0)
	137	PE	PE(32:0)	629.24	[M-H]- (-1.99 ppm); [M+H]+ (-1.76 ppm)	[M-H]-	PE(16:0/16:0)		PE(16:0/16:0)
	138	PE	PE(32:1)	587.67	[M-H]- (-2.48 ppm); [M+H]+ (-1.81 ppm)	[M-H]-	PE(16:0/16:1)>>PE(14:0/18:1)		PE(16:0/16:1)
	139	PE	PE(32:1)	594.52	[M-H]- (-1.01 ppm); [M+H]+ (4.83 ppm)	[M-H]-	PE(16:0/16:1)		PE(16:0/16:1)
	140	PE	PE(32:2)	544.05	[M-H]- (-2.74 ppm); [M+H]+ (3.31 ppm)	[M-H]-	PE(16:1/16:1)		PE(16:1/16:1)
	141	PE	PE(32:2)	550.42	[M-H]- (-3.95 ppm); [M+H]+ (4.3 ppm)	[M-H]-	PE(16:1/16:1)		PE(16:1/16:1)
	142	PE	PE(33:1)	609.16	[M-H]- (-3.41 ppm); [M+H]+ (-4.21 ppm)	[M-H]-	PE(16:0/17:1)+PE(15:0/18:1)		PE(16:0/17:1)
	143	PE	PE(34:1)	628.96	[M-H]- (0.35 ppm); [M+H]+ (2.08 ppm)	[M-H]-	PE(16:0/18:1)+PE(16:1/18:0)		PE(16:0/18:1)
	144	PE	PE(34:2)	587.71	[M-H]- (-0.27 ppm); [M+H]+ (-1.22 ppm)	[M-H]-	PE(16:1/18:1)		PE(16:1/18:1)
	145	PE	PE(34:2)	594.48	[M-H]- (-0.43 ppm); [M+H]+ (1.38 ppm)	[M-H]-	PE(16:0/18:2)		PE(16:0/18:2)
	146	PE	PE(34:2)	603.42	[M-H]- (-1.93 ppm)				PE(34:2)
	147	PE	PE(34:3)	552.76	[M-H]- (-2.6 ppm); [M+H]+ (-4.34 ppm)	[M-H]-	PE(16:1/18:2)		PE(16:1/18:2)
	148	PE	PE(34:3)	560.97	[M-H]- (-2.09 ppm); [M+H]+ (-3.67 ppm)				PE(34:3)
	149	PE	PE(34:3)	568.31	[M-H]- (-6.12 ppm); [M+H]+ (-0.57 ppm)				PE(34:3)
	150	PE	PE(34:3)	574.42	[M-H]- (-3.88 ppm); [M+H]+ (-4.36 ppm)	[M-H]-	PE(16:1/18:2)		PE(16:1/18:2)
	151	PE	PE(35:1)	640.41	[M-H]- (-2.41 ppm); [M+H]+ (-1.24 ppm)	[M-H]-	PE(17:0/18:1)		PE(17:0/18:1)
	152	PE	PE(35:1)	647.88	[M-H]- (-0.08 ppm); [M+H]+ (-0.64 ppm)	[M-H]-	PE(17:1/18:0)		PE(17:1/18:0)
	153	PE	PE(35:2)	608.36	[M-H]- (-1.79 ppm); [M+H]+ (0.62 ppm)	[M-H]-	PE(17:1/18:1)+minor		PE(17:1/18:1)
	154	PE	PE(36:1)	666.08	[M-H]- (0.4 ppm); [M+H]+ (0.54 ppm)	[M-H]-	PE(18:0/18:1)>>PE(16:0/20:1)		PE(18:0/18:1)
	155	PE	PE(36:2)	627.93	[M-H]- (0.59 ppm); [M+H]+ (2.07 ppm)	[M-H]-	PE(18:1/18:1)		PE(18:1/18:1)
	156	PE	PE(36:2)	633.76	[M-H]- (0.61 ppm); [M+H]+ (3.45 ppm)	[M-H]-	PE(18:0/18:2)		PE(18:0/18:2)
	157	PE	PE(36:3)	594.92	[M-H]- (-0.41 ppm); [M+H]+ (0.45 ppm)	[M-H]-	PE(18:1/18:2)		PE(18:1/18:2)
	158	PE	PE(36:3)	601.87	[M-H]- (-1.26 ppm); [M+H]+ (2.37 ppm)	[M-H]-	PE(16:0/20:3)		PE(16:0/20:3)
	159	PE	PE(36:3)	607.32	[M-H]- (-2.31 ppm); [M+H]+ (5.74 ppm)				PE(36:3)
	160	PE	PE(36:3)	615.65	[M-H]- (-1.14 ppm); [M+H]+ (0.86 ppm)				PE(36:3)
	161	PE	PE(36:4)	575.18	[M-H]- (-1.78 ppm); [M+H]+ (-1.78 ppm)	[M-H]-	PE(18:1/18:3)+PE(16:1/20:3)		PE(18:1/18:3)
	162	PE	PE(36:4)	583.04	[M-H]- (0.79 ppm); [M+H]+ (-0.77 ppm)	[M-H]-	PE(16:0/20:4)		PE(16:0/20:4)
	163	PE	PE(36:5)	540.62	[M-H]- (0.23 ppm); [M+H]+ (0.35 ppm)	[M-H]-	PE(16:1/20:4)		PE(16:1/20:4)
	164	PE	PE(36:5)	545.16	[M-H]- (-1.37 ppm); [M+H]+ (-3.5 ppm)				PE(36:5)
	165	PE	PE(36:5)	552.34	[M-H]- (-0.32 ppm); [M+H]+ (-1.04 ppm)	[M-H]-	PE(16:0/20:5)		PE(16:0/20:5)
	166	PE	PE(36:6)	508.62	[M-H]- (-2.36 ppm); [M+H]+ (-8.6 ppm)				PE(36:6)
	167	PE	PE(37:2)	644.98	[M-H]- (-2.11 ppm); [M+H]+ (1.3 ppm)	[M-H]-	PE(18:1/19:1)		PE(18:1/19:1)
	168	PE	PE(37:3)	613.92	[M-H]- (-1.49 ppm)	[M-H]-	PE(18:1/19:2)+PE(17:0/20:3)		PE(18:1/19:2)
	169	PE	PE(37:3)	635.33	[M-H]- (-1.98 ppm)	[M-H]-	PE(18:0/19:3)+PE(17:0/20:3)		PE(18:0/19:3)
	170	PE	PE(37:4)	595.99	[M-H]- (-1.78 ppm); [M+H]+ (-3.13 ppm)	[M-H]-	PE(18:1/19:3)+PE(17:0/20:4)		PE(18:1/19:3)
	171	PE	PE(37:4)	603.63	[M-H]- (-1.5 ppm); [M+H]+ (-0.26 ppm)	[M-H]-	PE(17:0/20:4)		PE(17:0/20:4)
	172	PE	PE(38:1)	698.27	[M-H]- (-3.4 ppm); [M+H]+ (0.1 ppm)	[M-H]-	PE(18:0/20:1)+PE(18:1/20:0)		PE(18:0/20:1)
	173	PE	PE(38:2)	662	[M-H]- (-0.98 ppm); [M+H]+ (0.13 ppm)	[M-H]-	PE(18:1/20:1)		PE(18:1/20:1)
	174	PE	PE(38:2)	668.13	[M-H]- (-1.78 ppm); [M+H]+ (0.95 ppm)	[M-H]-	PE(18:0/20:2)		PE(18:0/20:2)
	175	PE	PE(38:2)	675.6	[M-H]- (-2.68 ppm)	[M-H]-	PE(18:1/20:1)		PE(18:1/20:1)
	176	PE	PE(38:3)	632.71	[M-H]- (-3.56 ppm); [M+H]+ (1.58 ppm)	[M-H]-	PE(18:1/20:2)		PE(18:1/20:2)
	177	PE	PE(38:3)	641.19	[M-H]- (-1.47 ppm); [M+H]+ (6.3 ppm)	[M-H]-	PE(18:0/20:3)		PE(18:0/20:3)
	178	PE	PE(38:3)	653.37	[M-H]- (-0.27 ppm); [M+H]+ (1.07 ppm)	[M-H]-	PE(18:0/20:3)		PE(18:0/20:3)
	179	PE	PE(38:4)	602.11	[M-H]- (-0.6 ppm); [M+H]+ (0.69 ppm)	[M-H]-	PE(18:1/20:3)		PE(18:1/20:3)
	180	PE	PE(38:4)	614.84	[M-H]- (-0.45 ppm); [M+H]+ (1.27 ppm)	[M-H]-	PE(18:1/20:3)		PE(18:1/20:3)
	181	PE	PE(38:4)	623.33	[M-H]- (0.5 ppm); [M+H]+ (1.63 ppm)	[M-H]-	PE(18:0/20:4)		PE(18:0/20:4)
	182	PE	PE(38:5)	583.02	[M-H]- (2.09 ppm); [M+H]+ (0.27 ppm)	[M-H]-	PE(18:1/20:4)		PE(18:1/20:4)
	183	PE	PE(38:5)	594.32	[M-H]- (2.27 ppm); [M+H]+ (5.39 ppm)	[M-H]-	PE(18:1/20:4)		PE(18:1/20:4)
	184	PE	PE(38:6)	552.71	[M-H]- (0.7 ppm); [M+H]+ (-1.19 ppm)	[M-H]-	PE(18:1/20:5)+PE(18:2/20:4)		PE(18:1/20:5)
	185	PE	PE(38:6)	567.16	[M-H]- (0.44 ppm); [M+H]+ (-1.38 ppm)	[M-H]-	PE(16:0/22:6)		PE(16:0/22:6)
	186	PE	PE(38:7)	524.93	[M-H]- (-1.55 ppm); [M+H]+ (-0.85 ppm)	[M-H]-	PE(16:1/22:6)		PE(16:1/22:6)
	187	PE	PE(38:7)	530.44	[M-H]- (-0.16 ppm); [M+H]+ (-5.64 ppm)				PE(38:7)
	188	PE	PE(40:4)	641.54	[M-H]- (-2.38 ppm); [M+H]+ (2.21 ppm)	[M-H]-	PE(18:1/22:3)		PE(18:1/22:3)
	189	PE	PE(40:4)	649.03	[M-H]- (-2.12 ppm); [M+H]+ (1.76 ppm)	[M-H]-	PE(18:0/22:4)+PE(20:1/20:3)		PE(18:0/22:4)
	190	PE	PE(40:5)	620.27	[M-H]- (-1.58 ppm); [M+H]+ (1.18 ppm)	[M-H]-	PC(20:1/20:4)>PC(18:0/22:5)		PC(20:1/20:4)
	191	PE	PE(40:7)	567.39	[M-H]- (1.1 ppm); [M+H]+ (-0.43 ppm)	[M-H]-	PE(18:1/22:6)		PE(18:1/22:6)
	192	etherPE	PE(O-36:5) or PE(P-36:4)	602.06	[M-H]- (-2.2 ppm); [M+H]+ (-1.06 ppm)	[M-H]-	PE(O-16:1/20:4) or PE(P-16:0/20:4)		PE(O-16:1/20:4)
	193	etherPE	PE(O-36:6) or PE(P-36:5)	571.35	[M-H]- (-2.76 ppm); [M+H]+ (-3.18 ppm)	[M-H]-	PE(O-16:1/20:5) or PE(P-16:0/20:5)		PE(O-16:1/20:5)
	194	etherPE	PE(O-38:5) or PE(P-38:4)	632.8	[M-H]- (-1.3 ppm); [M+H]+ (5.37 ppm)	[M-H]-	PE(O-18:2/20:3) or PE(P-18:1/20:3)		PE(O-18:2/20:3)
	195	etherPE	PE(O-38:5) or PE(P-38:4)	640.86	[M-H]- (-2.45 ppm); [M+H]+ (1.21 ppm)	[M-H]-	PE(O-18:1/20:4) or PE(P-18:0/20:4)		PE(O-18:1/20:4)
	196	etherPE	PE(O-38:6)	601.54	[M-H]- (-1.05 ppm); [M+H]+ (0.63 ppm)				PE(O-38:6)
	197	etherPE	PE(O-38:6)	612.69	[M-H]- (0.37 ppm)	[M-H]-	PE(O-18:2/20:4) or PE(P-18:1/20:4) > PE(O-18:1/20:5) or PE(P-18:0/20:5)		PE(O-18:2/20:4)
	198	PG	PG(32:0)	568.39	[M-H]- (-2.95 ppm)	[M-H]-	PG(16:0/16:0)		PG(16:0/16:0)
	199	PG	PG(34:1)	567.67	[M-H]- (-3.27 ppm)	[M-H]-	PG(16:0/18:1)		PG(16:0/18:1)
	200	PG	PG(40:7)	479.01	[M-H]- (-4.44 ppm)	[M-H]-	PG(18:1/22:6)		PG(18:1/22:6)
	201	PG	PG(40:7)	485.21	[M-H]- (-4.66 ppm)	[M-H]-	PG(18:1/22:6)		PG(18:1/22:6)
	202	PG	PG(44:12)	426.85	[M-H]- (-5.08 ppm)	[M-H]-	PG(22:6/22:6)		PG(22:6/22:6)
	203	LPI	LPI(18:0)	271.88	[M-H]- (-2.73 ppm)	[M-H]-	LPI(18:0)		LPI(18:0)
	204	LPI	LPI(20:3)	199.89	[M-H]- (-5.8 ppm)	[M-H]-	LPI(20:3)		LPI(20:3)
	205	LPI	LPI(20:4)	164.29	[M-H]- (-3.37 ppm)	[M-H]-	LPI(20:4)		LPI(20:4)
	206	PI	PI(36:1)	601.7	[M-H]- (-2.06 ppm)	[M-H]-	PI(18:0/18:1)		PI(18:0/18:1)
	207	PI	PI(36:2)	561.36	[M-H]- (-1.5 ppm)	[M-H]-	PI(18:1/18:1)		PI(18:1/18:1)
	208	PI	PI(36:3)	526.95	[M-H]- (-3.53 ppm)				PI(36:3)
	209	PI	PI(36:3)	536.92	[M-H]- (-2.73 ppm)	[M-H]-	PI(16:0/20:3)		PI(16:0/20:3)
	210	PI	PI(36:3)	549.73	[M-H]- (-1.34 ppm)	[M-H]-	PI(16:0/20:3)		PI(16:0/20:3)
	211	PI	PI(36:4)	516.05	[M-H]- (-1.26 ppm)	[M-H]-	PI(16:0/20:4)		PI(16:0/20:4)
	212	PI	PI(37:3)	570.72	[M-H]- (-2.84 ppm)	[M-H]-	PI(18:0/19:3)		PI(18:0/19:3)
	213	PI	PI(37:4)	529.68	[M-H]- (-2.62 ppm)				PI(37:4)
	214	PI	PI(37:4)	537.94	[M-H]- (-2.68 ppm)	[M-H]-	PI(17:0/20:4)		PI(17:0/20:4)
	215	PI	PI(38:2)	614.01	[M-H]- (-2 ppm)	[M-H]-	PI(18:0/20:2)		PI(18:0/20:2)
	216	PI	PI(38:3)	578.44	[M-H]- (-1.54 ppm)	[M-H]-	PI(18:0/20:3)		PI(18:0/20:3)
	217	PI	PI(38:3)	590.27	[M-H]- (0.79 ppm)	[M-H]-	PI(18:0/20:3)		PI(18:0/20:3)
	218	PI	PI(38:4)	550.3	[M-H]- (-1.27 ppm)	[M-H]-	PI(18:1/20:3)		PI(18:1/20:3)
	219	PI	PI(38:4)	558.86	[M-H]- (0.55 ppm)	[M-H]-	PI(18:0/20:4)		PI(18:0/20:4)
	220	PI	PI(38:5)	517.55	[M-H]- (-0.57 ppm)	[M-H]-	PI(18:1/20:4)		PI(18:1/20:4)
	221	PI	PI(38:5)	528.28	[M-H]- (-1.7 ppm)	[M-H]-	PI(18:0/20:5)		PI(18:0/20:5)
	222	PI	PI(38:6)	487.65	[M-H]- (-2.74 ppm)				PI(38:6)
	223	PI	PI(38:6)	501.7	[M-H]- (-1.06 ppm)				PI(38:6)
	224	PI	PI(39:3)	598.71	[M-H]- (-3.12 ppm)	[M-H]-	PI(18:0/21:3)		PI(18:0/21:3)
	225	PI	PI(39:4)	560.17	[M-H]- (-3.65 ppm)				PI(39:4)
	226	PI	PI(39:4)	570.42	[M-H]- (-4.61 ppm)				PI(39:4)
	227	PI	PI(40:3)	605.98	[M-H]- (-5 ppm)				PI(40:3)
	228	PI	PI(40:3)	616.46	[M-H]- (-7.14 ppm)	[M-H]-	PI(18:0/22:3)		PI(18:0/22:3)
	229	PI	PI(40:4)	573.04	[M-H]- (-6.88 ppm)				PI(40:4)
	230	PI	PI(40:4)	579.11	[M-H]- (-4.29 ppm)				PI(40:4)
	231	PI	PI(40:4)	586.28	[M-H]- (-2.78 ppm)	[M-H]-	PI(18:0/22:4)		PI(18:0/22:4)
	232	PI	PI(40:5)	557.57	[M-H]- (-2.33 ppm)	[M-H]-	PI(18:0/22:5)+PI(20:1/20:4)		PI(18:0/22:5)
	233	PI	PI(40:5)	573.75	[M-H]- (-4.78 ppm)	[M-H]-	PI(18:0/22:5)		PI(18:0/22:5)
	234	PI	PI(40:6)	544.4	[M-H]- (-2.18 ppm)	[M-H]-	PI(18:0/22:6)		PI(18:0/22:6)
	235	PI	PI(40:7)	503.28	[M-H]- (-2.29 ppm)	[M-H]-	PI(18:1/22:6)		PI(18:1/22:6)
	236	LPS	LPS(18:0)	273.578	[M-H]- (-0.79 ppm)	[M-H]-	LPS(18:0)		LPS(18:0)
	237	PS	PS(32:1)	553.572	[M-H]- (-0.12 ppm); [M+H]+ (9.63 ppm)	[M-H]-	PS(16:0/16:1)		PS(16:0/16:1)
	238	PS	PS(34:1)	592.75	[M-H]- (-0.02 ppm); [M+H]+ (-0.71 ppm)	[M-H]-	PS(16:0/18:1)+PS(16:1/18:0)		PS(16:0/18:1)
	239	PS	PS(34:2)	550.572	[M-H]- (-2.16 ppm)	[M-H]-	PS(16:1/18:1)		PS(16:1/18:1)
	240	PS	PS(36:1)	666	[M-H]- (-2.92 ppm)	[M-H]-	PS(18:0/18:1)		PS(18:0/18:1)
	241	PS	PS(36:2)	600	[M-H]- (-1.7 ppm)	[M-H]-	PS(18:1/18:1)>>PS(18:0/18:2)		PS(18:1/18:1)
	242	PS	PS(36:3)	564	[M-H]- (-4.99 ppm)	[M-H]-	PS(16:0/20:3)		PS(16:0/20:3)
	243	PS	PS(36:4)	534.425	[M-H]- (-4.76 ppm)	[M-H]-	PS(16:0/20:4)		PS(16:0/20:4)
	244	PS	PS(38:4)	586.5	[M-H]- (-0.76 ppm); [M+H]+ (-2.62 ppm)	[M-H]-	PS(18:0/20:4)		PS(18:0/20:4)
	245	PS	PS(38:5)	544.355	[M-H]- (-3.51 ppm); [M+H]+ (-0.05 ppm)	[M-H]-	PS(18:1/20:4)		PS(18:1/20:4)
	246	PS	PS(38:6)	519.15	[M-H]- (-3.28 ppm); [M+H]+ (-6.01 ppm)				PS(38:6)
	247	PS	PS(40:6)	568.5	[M-H]- (-1.88 ppm); [M+H]+ (-2.08 ppm)	[M-H]-	PS(18:0/22:6)		PS(18:0/22:6)
	248	DG	DG(34:0)	710.12	[M+H-H2O]+ (-7.69 ppm)				DG(34:0)
	249	DG	DG(34:0)	716.07	[M+H-H2O]+ (-3.08 ppm)	In-source fragmentation	DG(16:0/18:0)		DG(16:0/18:0)
	250	DG	DG(34:0)	721.27	[M+H-H2O]+ (0.68 ppm)				DG(34:0)
	251	DG	DG(34:1)	674.51	[M+H-H2O]+ (-0.36 ppm); [M+NH4]+ (6.07 ppm); [M+Na]+ (0.27 ppm)				DG(34:1)
	252	DG	DG(34:1)	680.37	[M+H-H2O]+ (0.79 ppm); [M+NH4]+ (-0.35 ppm); [M+Na]+ (-0.2 ppm)	In-source fragmentation	DG(16:0/18:1)		DG(16:0/18:1)
	253	DG	DG(34:1)	686.81	[M+H-H2O]+ (-3.91 ppm); [M+NH4]+ (-3.12 ppm); [M+Na]+ (2.3 ppm)				DG(34:1)
	254	DG	DG(34:2)	645.29	[M+H-H2O]+ (-0.92 ppm)	In-source fragmentation	DG(16:1/18:1)		DG(16:1/18:1)
	255	DG	DG(36:0)	742.52	[M+H-H2O]+ (-3.87 ppm)				DG(36:0)
	256	DG	DG(36:0)	747.61	[M+H-H2O]+ (-4.77 ppm)				DG(36:0)
	257	DG	DG(36:1)	708.13	[M+H-H2O]+ (-2.24 ppm); [M+NH4]+ (-1.3 ppm); [M+Na]+ (-2.58 ppm)	In-source fragmentation	DG(18:0/18:1)		DG(18:0/18:1)
	258	DG	DG(36:1)	713.51	[M+H-H2O]+ (-2.65 ppm); [M+NH4]+ (-0.36 ppm); [M+Na]+ (-3.25 ppm); [M+H]+ (-4.73 ppm)	In-source fragmentation	DG(18:0/18:1)		DG(18:0/18:1)
	259	DG	DG(36:2)	673.28	[M+H-H2O]+ (-0.93 ppm); [M+NH4]+ (0.12 ppm); [M+Na]+ (-1.78 ppm); [M+H]+ (-4.81 ppm)				DG(36:2)
	260	DG	DG(36:2)	678.43	[M+H-H2O]+ (-0.02 ppm); [M+NH4]+ (-0.44 ppm); [M+Na]+ (-1.29 ppm); [M+H]+ (-0.39 ppm)	In-source fragmentation	DG(18:1/18:1)		DG(18:1/18:1)
	261	DG	DG(36:3)	648.9	[M+H-H2O]+ (0.27 ppm); [M+NH4]+ (-4.86 ppm)	In-source fragmentation	DG(18:1/18:2)		DG(18:1/18:2)
	262	DG	DG(38:2)	704.3	[M+H-H2O]+ (-3.71 ppm); [M+Na]+ (-2.58 ppm)	In-source fragmentation	DG(18:1/20:1)		DG(18:1/20:1)
	263	DG	DG(38:2)	709.4	[M+H-H2O]+ (-3.29 ppm); [M+Na]+ (-5.25 ppm)	In-source fragmentation	DG(18:1/20:1)		DG(18:1/20:1)
	264	TG	TG(44:0)	830.28	[M+NH4]+ (-1.62 ppm); [M+Na]+ (-6.85 ppm)	[M+NH4]+	TG(14:0/14:0/16:0)		TG(14:0/14:0/16:0)
	265	TG	TG(44:1)	799.77	[M+NH4]+ (-2.59 ppm); [M+Na]+ (-5.65 ppm)	[M+NH4]+	TG(12:0/14:1/18:1)+TG(14:0/14:0/16:1)		TG(12:0/14:1/18:1)
	266	TG	TG(45:0)	837.85	[M+NH4]+ (-2.18 ppm)	[M+NH4]+	TG(14:0/15:0/16:0)+minor		TG(14:0/15:0/16:0)
	267	TG	TG(45:0)	843.37	[M+NH4]+ (-1.79 ppm)				TG(45:0)
	268	TG	TG(46:0)	856.06	[M+NH4]+ (0.84 ppm); [M+Na]+ (-1.6 ppm)	[M+NH4]+	TG(14:0/16:0/16:0)		TG(14:0/16:0/16:0)
	269	TG	TG(46:1)	826.5	[M+NH4]+ (0.32 ppm); [M+Na]+ (-1.08 ppm)	[M+NH4]+	TG(12:0/16:0/18:1)+TG(14:0/16:0/16:1)		TG(12:0/16:0/18:1)
	270	TG	TG(46:2)	797.8	[M+NH4]+ (-1.11 ppm); [M+Na]+ (-1.67 ppm)	[M+NH4]+	TG(12:0/16:1/18:1)+TG(14:0/16:1/16:1)		TG(12:0/16:1/18:1)
	271	TG	TG(46:2)	814.75	[M+NH4]+ (-4.1 ppm); [M+Na]+ (-3.8 ppm)				TG(46:2)
	272	TG	TG(47:0)	863.43	[M+NH4]+ (-1.12 ppm)	[M+NH4]+	TG(15:0/16:0/16:0)		TG(15:0/16:0/16:0)
	273	TG	TG(47:0)	868.27	[M+NH4]+ (0.29 ppm)	[M+NH4]+	TG(14:0/16:0/17:0)		TG(14:0/16:0/17:0)
	274	TG	TG(47:1)	833.85	[M+NH4]+ (-3.87 ppm)				TG(47:1)
	275	TG	TG(47:1)	839.46	[M+NH4]+ (-1.5 ppm)	[M+NH4]+	TG(13:0/16:0/18:1)+TG(14:0/15:0/18:1)+TG(14:0/16:1/17:0)		TG(13:0/16:0/18:1)
	276	TG	TG(47:1)	844.71	[M+NH4]+ (-1.79 ppm)				TG(47:1)
	277	TG	TG(47:2)	811.73	[M+NH4]+ (-2.13 ppm)	[M+NH4]+	TG(14:0/15:1/18:1)+minor		TG(14:0/15:1/18:1)
	278	TG	TG(47:2)	819.41	[M+NH4]+ (-4.93 ppm)	[M+NH4]+	TG(15:0/16:1/16:1)+minor		TG(15:0/16:1/16:1)
	279	TG	TG(48:0)	880.66	[M+NH4]+ (3.2 ppm); [M+Na]+ (-0.98 ppm)	[M+NH4]+	TG(16:0/16:0/16:0)		TG(16:0/16:0/16:0)
	280	TG	TG(48:1)	852.03	[M+NH4]+ (1.49 ppm); [M+Na]+ (-0.16 ppm)	[M+NH4]+	TG(14:0/16:0/18:1)+TG(16:0/16:0/16:1)		TG(14:0/16:0/18:1)
	281	TG	TG(48:2)	823.79	[M+NH4]+ (1.57 ppm); [M+Na]+ (-0.58 ppm)	[M+NH4]+	TG(14:0/16:1/18:1)		TG(14:0/16:1/18:1)
	282	TG	TG(48:3)	797.66	[M+NH4]+ (-1.21 ppm); [M+Na]+ (-2.64 ppm)	[M+NH4]+	TG(16:1/16:1/16:1)+TG(14:1/16:1/18:1)		TG(16:1/16:1/16:1)
	283	TG	TG(48:3)	804.43	[M+NH4]+ (-1.84 ppm); [M+Na]+ (-2.31 ppm)	[M+NH4]+	TG(14:0/16:1/18:2)		TG(14:0/16:1/18:2)
	284	TG	TG(48:3)	811.27	[M+NH4]+ (-1.42 ppm); [M+Na]+ (-2.91 ppm)	[M+NH4]+	TG(14:0/16:2/18:1)		TG(14:0/16:2/18:1)
	285	TG	TG(48:3)	817.32	[M+NH4]+ (-1.95 ppm)				TG(48:3)
	286	TG	TG(49:0)	884.75	[M+NH4]+ (-0.89 ppm)				TG(49:0)
	287	TG	TG(49:0)	887.43	[M+NH4]+ (1.14 ppm)	[M+NH4]+	TG(16:0/16:0/17:0)		TG(16:0/16:0/17:0)
	288	TG	TG(49:0)	892.06	[M+NH4]+ (1.11 ppm)				TG(49:0)
	289	TG	TG(49:1)	859.66	[M+NH4]+ (0.5 ppm); [M+Na]+ (2.04 ppm)	[M+NH4]+	TG(15:0/16:0/18:1)+other		TG(15:0/16:0/18:1)
	290	TG	TG(49:1)	864.16	[M+NH4]+ (1.53 ppm); [M+Na]+ (-0.34 ppm)	[M+NH4]+	TG(16:0/16:0/17:1)+other		TG(16:0/16:0/17:1)
	291	TG	TG(49:2)	829.99	[M+NH4]+ (-1.87 ppm); [M+Na]+ (-6.7 ppm)	[M+NH4]+	TG(15:0/16:1/18:1)+other		TG(15:0/16:1/18:1)
	292	TG	TG(49:2)	835.57	[M+NH4]+ (0.28 ppm); [M+Na]+ (-3.25 ppm)	[M+NH4]+	TG(14:0/17:1/18:1)+other		TG(14:0/17:1/18:1)
	293	TG	TG(49:2)	839.97	[M+NH4]+ (-0.46 ppm); [M+Na]+ (-2.36 ppm)				TG(49:2)
	294	TG	TG(49:2)	846.24	[M+NH4]+ (-1.77 ppm); [M+Na]+ (0.45 ppm)	[M+NH4]+	TG(16:0/16:1/17:1)+other		TG(16:0/16:1/17:1)
	295	TG	TG(50:0)	904.05	[M+NH4]+ (2.61 ppm); [M+Na]+ (-2.69 ppm)	[M+NH4]+	TG(16:0/16:0/18:0)		TG(16:0/16:0/18:0)
	296	TG	TG(50:1)	876.3	[M+NH4]+ (3.16 ppm); [M+Na]+ (2.33 ppm)	[M+NH4]+	TG(16:0/16:0/18:1)+minor		TG(16:0/16:0/18:1)
	297	TG	TG(50:2)	847.83	[M+NH4]+ (1.06 ppm); [M+Na]+ (0.73 ppm)	[M+NH4]+	TG(14:0/18:1/18:1)		TG(14:0/18:1/18:1)
	298	TG	TG(50:2)	851.69	[M+NH4]+ (1.52 ppm); [M+Na]+ (1.2 ppm)	[M+NH4]+	TG(16:0/16:1/18:1)		TG(16:0/16:1/18:1)
	299	TG	TG(50:3)	822.67	[M+NH4]+ (1.32 ppm); [M+Na]+ (-1.03 ppm)	[M+NH4]+	TG(16:1/16:1/18:1)+TG(16:0/16:1/18:2)		TG(16:1/16:1/18:1)
	300	TG	TG(50:3)	837.33	[M+NH4]+ (0.58 ppm); [M+Na]+ (-3.79 ppm)				TG(50:3)
	301	TG	TG(50:4)	798.98	[M+NH4]+ (-1 ppm)	[M+NH4]+	TG(16:1/16:1/18:2)+minor		TG(16:1/16:1/18:2)
	302	TG	TG(50:4)	808.29	[M+NH4]+ (-2.19 ppm)	[M+NH4]+	TG(16:1/16:2/18:1)+other		TG(16:1/16:2/18:1)
	303	TG	TG(50:4)	813.38	[M+NH4]+ (-1.6 ppm)	[M+NH4]+	TG(14:0/16:0/20:4)+other		TG(14:0/16:0/20:4)
	304	TG	TG(51:0)	910.24	[M+NH4]+ (-1.11 ppm)	[M+NH4]+	TG(16:0/17:0/18:0)		TG(16:0/17:0/18:0)
	305	TG	TG(51:0)	915.7	[M+NH4]+ (-1.5 ppm)				TG(51:0)
	306	TG	TG(51:1)	883.51	[M+NH4]+ (2.48 ppm); [M+Na]+ (1.95 ppm)	[M+NH4]+	TG(16:0/17:0/18:1)		TG(16:0/17:0/18:1)
	307	TG	TG(51:1)	887.75	[M+NH4]+ (2.65 ppm); [M+Na]+ (1.64 ppm)	[M+NH4]+	TG(16:0/17:1/18:0)+TG(16:0/16:0/19:1)		TG(16:0/17:1/18:0)
	308	TG	TG(51:2)	854.52	[M+NH4]+ (-0.07 ppm); [M+Na]+ (-8.05 ppm)	[M+NH4]+	TG(15:0/18:1/18:1)		TG(15:0/18:1/18:1)
	309	TG	TG(51:2)	860.47	[M+NH4]+ (2.07 ppm); [M+Na]+ (0.1 ppm)	[M+NH4]+	TG(16:0/17:1/18:1)		TG(16:0/17:1/18:1)
	310	TG	TG(51:3)	834.58	[M+NH4]+ (-0.57 ppm); [M+Na]+ (-6.93 ppm)	[M+NH4]+	TG(16:1/17:1/18:1)		TG(16:1/17:1/18:1)
	311	TG	TG(52:0)	927.35	[M+NH4]+ (0.45 ppm); [M+Na]+ (-2.14 ppm)	[M+NH4]+	TG(16:0/18:1/18:0)+minor		TG(16:0/18:1/18:0)
	312	TG	TG(52:1)	899.35	[M+NH4]+ (3.73 ppm); [M+Na]+ (3.56 ppm)	[M+NH4]+	TG(16:0/18:0/18:1)		TG(16:0/18:0/18:1)
	313	TG	TG(52:2)	872.02	[M+NH4]+ (4.7 ppm); [M+Na]+ (2.26 ppm)	[M+NH4]+	TG(16:0/18:1/18:1)+minor		TG(16:0/18:1/18:1)
	314	TG	TG(52:3)	846.01	[M+NH4]+ (0.85 ppm); [M+Na]+ (1.18 ppm)	[M+NH4]+	TG(16:1/18:1/18:1)		TG(16:1/18:1/18:1)
	315	TG	TG(52:3)	862.14	[M+NH4]+ (1.38 ppm); [M+Na]+ (-2.42 ppm)	[M+NH4]+	TG(16:0/18:1/18:2)		TG(16:0/18:1/18:2)
	316	TG	TG(52:4)	820.32	[M+NH4]+ (-0.19 ppm); [M+Na]+ (-3.95 ppm)	[M+NH4]+	TG(16:1/18:1/18:2)		TG(16:1/18:1/18:2)
	317	TG	TG(52:4)	824.8	[M+NH4]+ (0.89 ppm); [M+Na]+ (-1.05 ppm)	[M+NH4]+	TG(16:1/18:1/18:2)		TG(16:1/18:1/18:2)
	318	TG	TG(52:4)	833.43	[M+NH4]+ (0.14 ppm); [M+Na]+ (-3.64 ppm)	[M+NH4]+	TG(16:2/18:1/18:1)		TG(16:2/18:1/18:1)
	319	TG	TG(52:4)	839.52	[M+NH4]+ (-0.53 ppm)				TG(52:4)
	320	TG	TG(53:1)	904.97	[M+NH4]+ (1.03 ppm); [M+Na]+ (2.58 ppm)	[M+NH4]+	TG(17:0/18:0/18:1)		TG(17:0/18:0/18:1)
	321	TG	TG(53:1)	910.14	[M+NH4]+ (2.13 ppm); [M+Na]+ (-0.85 ppm)	[M+NH4]+	TG(16:0/18:0/19:1)+TG(16:0/18:1/19:0)		TG(16:0/18:0/19:1)
	322	TG	TG(53:1)	916.83	[M+NH4]+ (2.13 ppm); [M+Na]+ (1.84 ppm)				TG(53:1)
	323	TG	TG(53:2)	876.84	[M+NH4]+ (1.14 ppm)				TG(53:2)
	324	TG	TG(53:2)	882.95	[M+NH4]+ (4.13 ppm); [M+Na]+ (-4.8 ppm)	[M+NH4]+	TG(17:0/18:1/18:1)+TG(16:0/18:1/19:1)		TG(17:0/18:1/18:1)
	325	TG	TG(53:2)	890.44	[M+NH4]+ (2 ppm); [M+Na]+ (-6.36 ppm)				TG(53:2)
	326	TG	TG(53:3)	856.35	[M+NH4]+ (1.78 ppm)	[M+NH4]+	TG(17:1/18:1/18:1)		TG(17:1/18:1/18:1)
	327	TG	TG(53:3)	860.94	[M+NH4]+ (1.76 ppm)	[M+NH4]+	TG(16:0/18:2/19:1)		TG(16:0/18:2/19:1)
	328	TG	TG(53:3)	866.02	[M+NH4]+ (1.33 ppm)	[M+NH4]+	TG(16:0/18:2/19:1)		TG(16:0/18:2/19:1)
	329	TG	TG(53:4)	833.34	[M+NH4]+ (-1.38 ppm)	[M+NH4]+	TG(17:1/18:1/18:2)		TG(17:1/18:1/18:2)
	330	TG	TG(53:4)	838.62	[M+NH4]+ (-0.39 ppm)	[M+NH4]+	TG(16:0/18:2/19:2)		TG(16:0/18:2/19:2)
	331	TG	TG(53:4)	845.68	[M+NH4]+ (-1.54 ppm)	[M+NH4]+	TG(16:1/18:0/19:3)		TG(16:1/18:0/19:3)
	332	TG	TG(54:0)	952.67	[M+NH4]+ (-1.93 ppm)	[M+NH4]+	TG(18:0/18:0/18:0)+TG(14:0/16:0/24:0)		TG(18:0/18:0/18:0)
	333	TG	TG(54:1)	922.01	[M+NH4]+ (3.7 ppm); [M+Na]+ (2.08 ppm)	[M+NH4]+	TG(18:0/18:0/18:1)+TG(16:0/18:1/20:0)+TG(16:0/18:0/20:1)		TG(18:0/18:0/18:1)
	334	TG	TG(54:2)	894.6	[M+NH4]+ (4.58 ppm); [M+Na]+ (4.48 ppm)	[M+NH4]+	TG(16:0/18:1/20:1)+TG(18:0/18:1/18:1)		TG(16:0/18:1/20:1)
	335	TG	TG(54:3)	868.05	[M+NH4]+ (3.44 ppm); [M+Na]+ (3.14 ppm)	[M+NH4]+	TG(18:1/18:1/18:1)		TG(18:1/18:1/18:1)
	336	TG	TG(54:4)	845.25	[M+NH4]+ (1.25 ppm); [M+Na]+ (-1.58 ppm)	[M+NH4]+	TG(18:1/18:1/18:2)		TG(18:1/18:1/18:2)
	337	TG	TG(54:4)	850.28	[M+NH4]+ (1.76 ppm); [M+Na]+ (-7.57 ppm)	[M+NH4]+	TG(16:0/18:2/20:2)+TG(16:0/18:1/20:3)		TG(16:0/18:2/20:2)
	338	TG	TG(54:4)	857.79	[M+NH4]+ (2.39 ppm); [M+Na]+ (-5.87 ppm)	[M+NH4]+	TG(16:0/18:1/20:3)		TG(16:0/18:1/20:3)
	339	TG	TG(54:5)	823.39	[M+NH4]+ (-1.68 ppm)	[M+NH4]+	TG(16:1/18:1/20:3)+TG(18:1/18:1/18:2)		TG(16:1/18:1/20:3)
	340	TG	TG(54:5)	830.66	[M+NH4]+ (0.13 ppm)	[M+NH4]+	TG(14:0/18:1/22:4)+others		TG(14:0/18:1/22:4)
	341	TG	TG(54:5)	834.77	[M+NH4]+ (1 ppm)	[M+NH4]+	TG(16:0/18:1/20:4)+others		TG(16:0/18:1/20:4)
	342	TG	TG(54:5)	844.16	[M+NH4]+ (-3.94 ppm)	[M+NH4]+	TG(18:0/18:2/18:3)+TG(16:0/16:0/22:5)+others		TG(18:0/18:2/18:3)
	343	TG	TG(54:6)	806.25	[M+NH4]+ (-0.93 ppm)				TG(54:6)
	344	TG	TG(54:6)	813.18	[M+NH4]+ (-0.19 ppm)	[M+NH4]+	TG(16:0/18:1/20:5)+minor		TG(16:0/18:1/20:5)
	345	TG	TG(54:6)	823.44	[M+NH4]+ (0.56 ppm)	[M+NH4]+	TG(16:0/16:0/22:6)		TG(16:0/16:0/22:6)
	346	TG	TG(54:7)	794.73	[M+NH4]+ (0.4 ppm); [M+Na]+ (-1.45 ppm)	[M+NH4]+	TG(14:0/18:1/22:6)		TG(14:0/18:1/22:6)
	347	TG	TG(54:7)	798.96	[M+NH4]+ (-0.17 ppm); [M+Na]+ (-1.98 ppm)	[M+NH4]+	TG(16:0/16:1/22:6)		TG(16:0/16:1/22:6)
	348	TG	TG(54:8)	767.61	[M+NH4]+ (-0.52 ppm)	[M+NH4]+	TG(16:1/16:1/22:6)		TG(16:1/16:1/22:6)
	349	TG	TG(56:1)	945.67	[M+NH4]+ (1.54 ppm); [M+Na]+ (0.56 ppm)	[M+NH4]+	TG(16:0/16:1/24:0)+TG(18:0/18:1/20:0)+other		TG(16:0/16:1/24:0)
	350	TG	TG(56:2)	916.29	[M+NH4]+ (4.04 ppm); [M+Na]+ (2.54 ppm)	[M+NH4]+	TG(18:1/18:1/20:0)		TG(18:1/18:1/20:0)
	351	TG	TG(56:3)	889.22	[M+NH4]+ (3.94 ppm); [M+Na]+ (3.37 ppm)	[M+NH4]+	TG(18:1/18:1/20:1)+minor		TG(18:1/18:1/20:1)
	352	TG	TG(56:4)	867.73	[M+NH4]+ (2.82 ppm)	[M+NH4]+	TG(18:1/18:1/20:2)		TG(18:1/18:1/20:2)
	353	TG	TG(56:4)	874.12	[M+NH4]+ (2.74 ppm)	[M+NH4]+	TG(16:0/18:1/22:3)		TG(16:0/18:1/22:3)
	354	TG	TG(56:4)	880.78	[M+NH4]+ (3.29 ppm)	[M+NH4]+	TG(18:0/18:1/20:3)		TG(18:0/18:1/20:3)
	355	TG	TG(56:5)	846.38	[M+NH4]+ (0.5 ppm)	[M+NH4]+	TG(18:1/18:1/20:3)+minor		TG(18:1/18:1/20:3)
	356	TG	TG(56:5)	853.72	[M+NH4]+ (2.36 ppm)	[M+NH4]+	TG(18:1/18:1/20:3)+minor		TG(18:1/18:1/20:3)
	357	TG	TG(56:5)	858.75	[M+NH4]+ (1.91 ppm)	[M+NH4]+	TG(18:1/18:1/20:3)+minor		TG(18:1/18:1/20:3)
	358	TG	TG(56:6)	819.92	[M+NH4]+ (-7.15 ppm)	[M+NH4]+	TG(18:1/18:1/20:4)		TG(18:1/18:1/20:4)
	359	TG	TG(56:6)	824.39	[M+NH4]+ (-2.62 ppm); [M+Na]+ (-6.72 ppm)				TG(56:6)
	360	TG	TG(56:6)	830.44	[M+NH4]+ (0.55 ppm); [M+Na]+ (-0.18 ppm)	[M+NH4]+	TG(16:0/18:1/22:5)		TG(16:0/18:1/22:5)
	361	TG	TG(56:6)	837.62	[M+NH4]+ (0.89 ppm); [M+Na]+ (-5.11 ppm)				TG(56:6)
	362	TG	TG(56:6)	847.58	[M+NH4]+ (-0.42 ppm)				TG(56:6)
	363	TG	TG(56:7)	809.69	[M+NH4]+ (0.9 ppm); [M+Na]+ (-4.77 ppm)	[M+NH4]+	TG(18:1/18:1/20:5)+TG(14:0/18:1/24:6)		TG(18:1/18:1/20:5)
	364	TG	TG(56:7)	819.69	[M+NH4]+ (2.03 ppm); [M+Na]+ (1.18 ppm)	[M+NH4]+	TG(16:0/18:1/22:6)		TG(16:0/18:1/22:6)
	365	TG	TG(56:8)	791.95	[M+NH4]+ (-0.04 ppm); [M+Na]+ (-2.04 ppm)	[M+NH4]+	TG(16:1/18:1/22:6)		TG(16:1/18:1/22:6)
	366	TG	TG(56:8)	795.81	[M+NH4]+ (-0.7 ppm); [M+Na]+ (-5.04 ppm)				TG(56:8)
	367	TG	TG(58:1)	972.82	[M+NH4]+ (-0.24 ppm); [M+Na]+ (-1.71 ppm)	[M+NH4]+	TG(16:0/18:1/20:4)		TG(16:0/18:1/20:4)
	368	TG	TG(58:2)	937.89	[M+NH4]+ (1.06 ppm); [M+Na]+ (0.87 ppm)	[M+NH4]+	TG(16:0/18:1/24:1)		TG(16:0/18:1/24:1)
	369	TG	TG(58:2)	942.11	[M+NH4]+ (0.57 ppm); [M+Na]+ (1.5 ppm)	[M+NH4]+	TG(18:1/18:1/22:0)		TG(18:1/18:1/22:0)
	370	TG	TG(58:2)	946.55	[M+NH4]+ (-1.7 ppm); [M+Na]+ (-5.21 ppm)				TG(58:2)
	371	TG	TG(58:3)	910.9	[M+NH4]+ (3.79 ppm); [M+Na]+ (-2.97 ppm)	[M+NH4]+	TG(18:1/20:1/20:1)+TG(18:1/18:1/22:1)		TG(18:1/20:1/20:1)
	372	TG	TG(58:4)	888.63	[M+NH4]+ (3.64 ppm)	[M+NH4]+	TG(18:1/18:1/22:2)+TG(18:1/20:1/20:2)		TG(18:1/18:1/22:2)
	373	TG	TG(58:4)	895.29	[M+NH4]+ (3.91 ppm)	[M+NH4]+	TG(18:0/18:1/22:3)		TG(18:0/18:1/22:3)
	374	TG	TG(58:4)	903.46	[M+NH4]+ (0.98 ppm)	[M+NH4]+	TG(18:0/18:1/20:3)		TG(18:0/18:1/20:3)
	375	TG	TG(58:5)	869.8	[M+NH4]+ (2.16 ppm)	[M+NH4]+	TG(18:1/18:1/22:3)		TG(18:1/18:1/22:3)
	376	TG	TG(58:5)	876	[M+NH4]+ (2.4 ppm)	[M+NH4]+	TG(18:0/18:1/22:4)+TG(18:1/20:1/20:3)		TG(18:0/18:1/22:4)
	377	TG	TG(58:6)	843.16	[M+NH4]+ (-4.01 ppm)				TG(58:6)
	378	TG	TG(58:6)	847.88	[M+NH4]+ (-0.09 ppm)				TG(58:6)
	379	TG	TG(58:6)	853.95	[M+NH4]+ (1.53 ppm)	[M+NH4]+	TG(18:0/18:1/22:5)+other		TG(18:0/18:1/22:5)
	380	TG	TG(58:6)	860.85	[M+NH4]+ (1.7 ppm)				TG(58:6)
	381	TG	TG(58:7)	826.41	[M+NH4]+ (0.91 ppm)	[M+NH4]+	TG(18:1/18:1/22:5)		TG(18:1/18:1/22:5)
	382	TG	TG(58:7)	833.64	[M+NH4]+ (1.59 ppm)	[M+NH4]+	TG(16:0/18:1/24:6)		TG(16:0/18:1/24:6)
	383	TG	TG(58:7)	838.18	[M+NH4]+ (1.09 ppm)				TG(58:7)
	384	TG	TG(58:7)	843.62	[M+NH4]+ (1.04 ppm)	[M+NH4]+	TG(18:0/18:1/22:6)		TG(18:0/18:1/22:6)
	385	TG	TG(58:8)	806.96	[M+NH4]+ (-0.96 ppm); [M+Na]+ (-3.83 ppm)	[M+NH4]+	TG(16:1/18:1/24:6)+TG(18:0/18:1/22:5)		TG(16:1/18:1/24:6)
	386	TG	TG(58:8)	816.54	[M+NH4]+ (1.42 ppm); [M+Na]+ (1.15 ppm)	[M+NH4]+	TG(18:1/18:1/22:6)		TG(18:1/18:1/22:6)
	387	TG	TG(58:9)	793.04	[M+NH4]+ (-0.43 ppm)	[M+NH4]+	TG(18:1/18:2/22:6)		TG(18:1/18:2/22:6)
	388	TG	TG(60:1)	998.23	[M+NH4]+ (-1.56 ppm)	[M+NH4]+	TG(18:0/18:1/24:0)		TG(18:0/18:1/24:0)
	389	TG	TG(60:1)	1003.4	[M+NH4]+ (1.51 ppm)	[M+NH4]+	TG(16:0/18:1/26:0)		TG(16:0/18:1/26:0)
	390	TG	TG(60:2)	963.35	[M+NH4]+ (1.21 ppm); [M+Na]+ (-0.36 ppm)	[M+NH4]+	TG(16:0/18:1/26:1)		TG(16:0/18:1/26:1)
	391	TG	TG(60:2)	967.89	[M+NH4]+ (0.58 ppm); [M+Na]+ (-2.72 ppm)	[M+NH4]+	TG(18:1/18:1/20:4)		TG(18:1/18:1/20:4)
	392	TG	TG(60:3)	932.51	[M+NH4]+ (4.24 ppm); [M+Na]+ (0.8 ppm)	[M+NH4]+	TG(18:1/18:1/24:1)		TG(18:1/18:1/24:1)
	393	TG	TG(60:4)	908.81	[M+NH4]+ (3.04 ppm)	[M+NH4]+	TG(18:1/18:1/24:2)		TG(18:1/18:1/24:2)
	394	TG	TG(60:4)	915.04	[M+NH4]+ (2.04 ppm)	[M+NH4]+	TG(18:1/20:0/22:3)+other		TG(18:1/20:0/22:3)
	395	TG	TG(60:5)	889.06	[M+NH4]+ (2.51 ppm)	[M+NH4]+	TG(18:1/20:1/22:3)+other		TG(18:1/20:1/22:3)
	396	TG	TG(60:6)	870.5	[M+NH4]+ (1.28 ppm)	[M+NH4]+	TG(18:0/18:1/24:5)+TG(18:1/20:1/22:4)+other		TG(18:0/18:1/24:5)
	397	TG	TG(60:7)	844.96	[M+NH4]+ (-0.9 ppm)	[M+NH4]+	TG(18:1/18:1/24:5)		TG(18:1/18:1/24:5)
	398	TG	TG(60:7)	850.2	[M+NH4]+ (0.61 ppm)	[M+NH4]+	TG(18:1/20:1/22:5)		TG(18:1/20:1/22:5)
	399	TG	TG(60:7)	856.64	[M+NH4]+ (1.38 ppm)	[M+NH4]+	TG(18:0/18:1/24:6)		TG(18:0/18:1/24:6)
	400	TG	TG(60:7)	864.76	[M+NH4]+ (0.6 ppm)	[M+NH4]+	TG(18:1/20:6/22:6)		TG(18:1/20:6/22:6)
	401	TG	TG(60:8)	829.99	[M+NH4]+ (1.32 ppm); [M+Na]+ (-1.32 ppm)	[M+NH4]+	TG(18:1/18:1/24:6)		TG(18:1/18:1/24:6)
	402	TG	TG(60:8)	839.02	[M+NH4]+ (1.94 ppm); [M+Na]+ (-3.16 ppm)	[M+NH4]+	TG(18:1/20:1/22:6)		TG(18:1/20:1/22:6)
	403	TG	TG(62:2)	989.85	[M+NH4]+ (1.17 ppm); [M+Na]+ (-7.79 ppm)	[M+NH4]+	TG(18:0/18:1/26:1)		TG(18:0/18:1/26:1)
	404	TG	TG(62:2)	995.46	[M+NH4]+ (0.71 ppm); [M+Na]+ (-3.07 ppm)	[M+NH4]+	TG(18:1/18:1/26:0)		TG(18:1/18:1/26:0)
	405	TG	TG(62:3)	956.21	[M+NH4]+ (1.97 ppm); [M+Na]+ (-1.59 ppm)	[M+NH4]+	TG(18:1/18:1/26:1)		TG(18:1/18:1/26:1)
	406	TG	TG(62:3)	966.24	[M+NH4]+ (-2.8 ppm); [M+Na]+ (-4.28 ppm)				TG(62:3)
	407	TG	TG(62:4)	929.3	[M+NH4]+ (3.78 ppm)	[M+NH4]+	TG(18:1/20:2/24:1)		TG(18:1/20:2/24:1)
	408	TG	TG(62:5)	908.53	[M+NH4]+ (0.58 ppm)	[M+NH4]+	TG(18:1/18:1/26:3)		TG(18:1/18:1/26:3)
	409	TG	TG(62:5)	916.05	[M+NH4]+ (1.84 ppm)	[M+NH4]+	TG(20:1/20:3/22:1)		TG(20:1/20:3/22:1)
	410	TG	TG(62:6)	889.42	[M+NH4]+ (2.08 ppm)	[M+NH4]+	TG(18:1/18:1/26:4)		TG(18:1/18:1/26:4)
	411	TG	TG(62:7)	867.93	[M+NH4]+ (0.66 ppm)	[M+NH4]+	TG(18:1/18:1/26:5)+TG(20:1/20:1/22:5)		TG(18:1/18:1/26:5)
	412	TG	TG(62:8)	846.54	[M+NH4]+ (0.48 ppm)	[M+NH4]+	TG(18:1/18:1/26:6)		TG(18:1/18:1/26:6)
	413	TG	TG(62:8)	851.55	[M+NH4]+ (1.96 ppm)	[M+NH4]+	TG(18:1/20:1/24:6)		TG(18:1/20:1/24:6)
	414	TG	TG(62:8)	860.81	[M+NH4]+ (0.14 ppm)	[M+NH4]+	TG(20:1/20:1/22:6)		TG(20:1/20:1/22:6)
	415	TG	TG(64:3)	981.84	[M+NH4]+ (-0.19 ppm)	[M+NH4]+	TG(18:1/20:1/26:1)		TG(18:1/20:1/26:1)
	416	TG	TG(64:8)	882.28	[M+NH4]+ (0.27 ppm)	[M+NH4]+	TG(18:1/22:6/24:1)		TG(18:1/22:6/24:1)
	417	Free sterol	Sterol	569.76	[M+H-H2O]+ (-7.93 ppm)				Sterol
	418	Free sterol	Sterol	571.89	[M+H-H2O]+ (-3.06 ppm)				Sterol
	419	Free sterol	Sterol	574.98	[M+H-H2O]+ (2.89 ppm)				Sterol
	420	CE	CE(18:2)	861.61	[M+NH4]+ (-8.12 ppm); [M+Na]+ (0.11 ppm); [cholesterol.fragment]+ (-1.1 ppm)				CE(18:2)
	421	CE	CE(18:1)	890.56	[M+NH4]+ (1.22 ppm); [M+Na]+ (0.55 ppm); [cholesterol.fragment]+ (2.08 ppm)				CE(18:1)
	422	CE	CE(16:0)	895.77	[M+NH4]+ (-3.71 ppm); [M+Na]+ (3.69 ppm); [cholesterol.fragment]+ (0.95 ppm)				CE(16:0)
	423	Cer	Cer(d34:1)	622.26	[M+H-H2O]+ (2.36 ppm); [M+HCO2]- (0.38 ppm)	[M+HCO2]-	Cer(d18:1/16:0)		Cer(d18:1/16:0)
	424	Cer	Cer(d34:2)	579.77	[M+H-H2O]+ (-1.12 ppm); [M+HCO2]- (-0.41 ppm)				Cer(d34:2)
	425	Cer	Cer(d36:1)	661.81	[M+H-H2O]+ (-0.17 ppm); [M+HCO2]- (0.12 ppm)	[M+HCO2]-	Cer(d18:1/18:0)		Cer(d18:1/18:0)
	426	Cer	Cer(d38:1)	697.18	[M+H-H2O]+ (-0.19 ppm); [M+HCO2]- (-1.59 ppm)				Cer(d38:1)
	427	Cer	Cer(d40:1)	731.1	[M+H-H2O]+ (-0.84 ppm); [M+HCO2]- (-1.31 ppm)	[M+HCO2]-	Cer(d18:1/22:0)>Cer(d16:1/24:0)		Cer(d18:1/22:0)
	428	Cer	Cer(d40:2)	691.29	[M+H-H2O]+ (-3.01 ppm); [M+HCO2]- (-0.33 ppm)				Cer(d40:2)
	429	Cer	Cer(d40:2)	696.46	[M+H-H2O]+ (-1.53 ppm); [M+HCO2]- (-2.32 ppm)	[M+HCO2]-	Cer(d16:1/24:1)		Cer(d16:1/24:1)
	430	Cer	Cer(d40:2)	702.64	[M+H-H2O]+ (1.11 ppm); [M+HCO2]- (-5.25 ppm)				Cer(d40:2)
	431	Cer	Cer(d41:1)	747.44	[M+H-H2O]+ (-1.34 ppm); [M+HCO2]- (-3.19 ppm)	[M+HCO2]-	Cer(d18:1/23:0)		Cer(d18:1/23:0)
	432	Cer	Cer(d42:1)	763.52	[M+H-H2O]+ (0 ppm); [M+HCO2]- (-1.98 ppm)	[M+HCO2]-	Cer(d18:1/24:0)		Cer(d18:1/24:0)
	433	Cer	Cer(d42:2)	724.92	[M+H-H2O]+ (0.03 ppm); [M+HCO2]- (-1.21 ppm)	[M+HCO2]-	Cer(d18:1/24:1)		Cer(d18:1/24:1)
	434	Cer	Cer(d42:2)	729.27	[M+H-H2O]+ (-0.07 ppm); [M+HCO2]- (-2.07 ppm)	[M+HCO2]-	Cer(d18:2/24:0)		Cer(d18:2/24:0)
	435	SM	SM(d32:0)	549.07	[M+H]+ (-4.78 ppm); [M+HCO2]- (-3.62 ppm)	[M+H]+		Fragment phosphocholine	SM(d32:0)
	436	SM	SM(d32:1)	530.78	[M+H]+ (-1.4 ppm); [M+HCO2]- (-1.06 ppm); [M-CH3]- (-0.99 ppm)	[M+H]+		Fragment phosphocholine	SM(d32:1)
	437	SM	SM(d33:1)	556.91	[M+H]+ (-2.07 ppm); [M+HCO2]- (-1.98 ppm); [M-CH3]- (-1.35 ppm)	[M+H]+		Fragment phosphocholine	SM(d33:1)
	438	SM	SM(d34:0)	596.37	[M+H]+ (-2.51 ppm); [M+HCO2]- (-2.26 ppm); [M-CH3]- (-2.25 ppm)	[M+H]+		Fragment phosphocholine	SM(d34:0)
	439	SM	SM(d34:0)	598.85	[M+H]+ (-0.21 ppm); [M+HCO2]- (-2.72 ppm); [M-CH3]- (-1.96 ppm)	[M+H]+		Fragment phosphocholine	SM(d34:0)
	440	SM	SM(d34:1)	572.75	[M+H]+ (-4.03 ppm); [M+HCO2]- (8.92 ppm); [M-CH3]- (-3.58 ppm)				SM(d34:1)
	441	SM	SM(d34:1)	581.48	[M+H]+ (0.4 ppm); [M+HCO2]- (0.68 ppm); [M-CH3]- (0.58 ppm)	[M+H]+	SM(d18:1/16:0)		SM(d18:1/16:0)
	442	SM	SM(d34:2)	534.82	[M+H]+ (-1.82 ppm); [M+HCO2]- (-2.63 ppm); [M-CH3]- (-1.99 ppm)	[M+H]+		Fragment phosphocholine	SM(d34:2)
	443	SM	SM(d34:2)	542.74	[M+H]+ (-1.21 ppm); [M+HCO2]- (-2.73 ppm); [M-CH3]- (-1.7 ppm)	[M+H]+		Fragment phosphocholine	SM(d34:2)
	444	SM	SM(d36:1)	626.97	[M+H]+ (1.69 ppm); [M+HCO2]- (-3.3 ppm)	[M+H]+	SM(d18:1/18:0)		SM(d18:1/18:0)
	445	SM	SM(d36:2)	583.5	[M+H]+ (-3.23 ppm); [M+HCO2]- (-5.11 ppm)	[M+H]+		Fragment phosphocholine	SM(d36:2)
	446	SM	SM(d38:1)	666.53	[M+H]+ (-1.05 ppm); [M+HCO2]- (-1.99 ppm)	[M+H]+		Fragment phosphocholine	SM(d38:1)
	447	SM	SM(d40:1)	703.89	[M+H]+ (0.47 ppm); [M+HCO2]- (-2.34 ppm); [M-CH3]- (-1.36 ppm)	[M+H]+		Fragment phosphocholine	SM(d40:1)
	448	SM	SM(d40:2)	660.47	[M+H]+ (-3.82 ppm); [M+HCO2]- (-2.33 ppm)	[M+H]+		Fragment phosphocholine	SM(d40:2)
	449	SM	SM(d40:2)	665.74	[M+H]+ (-1.97 ppm); [M+HCO2]- (-2.09 ppm)	[M+H]+		Fragment phosphocholine	SM(d40:2)
	450	SM	SM(d42:1)	740.35	[M+H]+ (0.69 ppm); [M+HCO2]- (-2.24 ppm); [M-CH3]- (-2.42 ppm)	[M+H]+		Fragment phosphocholine	SM(d42:1)
	451	SM	SM(d42:2)	697.65	[M+H]+ (1.56 ppm); [M+HCO2]- (-2.01 ppm); [M-CH3]- (-1.9 ppm)	[M+H]+		Fragment phosphocholine	SM(d42:2)

## Sheet: Fold changes
				HepG2						Huh7						SNU449
	Lipid family	Lipid(Carbons:Unsaturations)	Main species	10,000 Bootstraps of log(DOX/C)			10,000 Bootstraps of log(IDA/C)			10,000 Bootstraps of log(DOX/C)			10,000 Bootstraps of log(IDA/C)			10,000 Bootstraps of log(DOX/C)			10,000 Bootstraps of log(IDA/C)
				Percentile 2.5%	Mean	Percentile 97.5%	Percentile 2.5%	Mean	Percentile 97.5%	Percentile 2.5%	Mean	Percentile 97.5%	Percentile 2.5%	Mean	Percentile 97.5%	Percentile 2.5%	Mean	Percentile 97.5%	Percentile 2.5%	Mean	Percentile 97.5%
	FA	FA(14:0)	FA(14:0)	-0.680265	-0.0765302	0.569122	-0.255492	0.0826315	0.354955	-0.410763	0.134585	0.615629	0.665815	1.29112	1.77393	-0.0342267	0.792416	1.47602	-0.198803	0.546048	1.16496
	FA	FA(16:0)	FA(16:0)	-0.00547283	0.419418	0.896471	-0.180214	0.432334	1.01323	-0.106508	0.247667	0.58048	0.63855	1.0986	1.56308	-0.453245	1.02945	2.24704	-0.499111	0.378611	1.16081
	FA	FA(16:1)	FA(16:1)	-1.51529	-0.749464	0.0126725	-0.102527	0.0683077	0.218148	-0.954584	-0.139066	0.521934	0.506615	1.2456	1.82541	-0.93378	-0.0788291	0.656976	-0.44734	0.283618	0.870093
	FA	FA(16:1)	FA(16:1)	-0.998566	-0.341602	0.372312	0.192281	0.522495	0.857652	-0.888745	-0.00494589	0.761755	0.352338	1.18415	1.86424	-0.42547	0.447425	1.15613	0.271027	1.14001	1.88147
	FA	FA(18:0)	FA(18:0)	0.161212	0.643873	1.06535	0.298133	0.845208	1.43594	0.0883227	0.550914	1.04015	0.429253	0.821037	1.2156	-0.383611	1.16011	2.34873	-0.48068	0.448855	1.24112
	FA	FA(18:1)	FA(18:1)	-1.03112	-0.567576	-0.101935	-0.147623	0.13943	0.350571	-0.64131	0.261528	0.879094	0.837269	1.49059	1.96526	-0.0215605	0.75598	1.61117	-0.117604	0.504344	1.01135
	FA	FA(18:1)	FA(18:1)	-0.926085	-0.394932	0.15742	-0.0383695	0.367601	0.700633	-0.996946	-0.132113	0.585014	0.273426	1.26553	1.96254	-0.306943	0.461331	1.25209	0.0340749	0.527403	1.03254
	FA	FA(18:2)	FA(18:2)	-0.990292	-0.234599	0.531777	0.35563	0.637406	0.915666	-0.6504	0.174033	0.894601	0.229946	1.10977	1.80058	-0.115822	0.774868	1.70844	0.593969	1.10844	1.526
	FA	FA(18:2)	FA(18:2)	-0.780686	-0.0735326	0.673452	-0.113188	0.325086	0.66201	-1.30887	-0.591106	0.11555	0.190872	1.0457	1.76992	0.101776	0.747698	1.40548	-0.0572964	0.787301	1.40338
	FA	FA(18:2)	FA(18:2)	-0.58214	0.0576012	0.697002	-0.0510081	0.424456	0.803592	-0.75939	-0.00702439	0.64144	0.0832824	0.985886	1.64533	0.185715	0.877337	1.46611	-0.138131	0.733287	1.43191
	FA	FA(20:1)	FA(20:1)	-1.11615	-0.468727	0.181089	0.0159387	0.269753	0.528118	-0.339869	0.435849	1.03367	0.619906	1.55842	2.25923	-0.175429	0.716516	1.50099	-0.467641	0.293024	0.945875
	FA	FA(20:2)	FA(20:2)	-0.748408	-0.182732	0.388639	0.00972279	0.341991	0.671757	-0.503774	0.240638	0.816437	0.391796	1.24522	1.84989	0.135977	1.06501	1.93383	0.0448197	0.580308	1.04074
	FA	FA(20:2)	FA(20:2)	-1.23051	-0.641719	-0.0262264	0.0202608	0.41743	0.817832	-0.917688	-0.153726	0.531269	0.385586	1.37362	2.10309	-0.259734	0.653862	1.49386	-0.326147	0.50078	1.27519
	FA	FA(20:2)	FA(20:2)	-1.41423	-0.610916	0.246956	-0.436074	-0.11591	0.204224	-0.85911	-0.0360353	0.527843	0.0170173	0.921504	1.64581	-0.448602	0.774521	1.78053	-0.604065	0.183633	0.923622
	FA	FA(20:3)	FA(20:3)	-0.282631	0.329012	0.950115	0.513249	0.831281	1.13088	-0.440819	0.252245	0.757378	0.47836	1.21715	1.76394	-0.13672	0.742247	1.39999	0.155135	0.780191	1.3586
	FA	FA(20:4)	FA(20:4)	0.316476	1.00397	1.69634	0.938784	1.23553	1.4966	0.937985	1.78373	2.55463	1.10301	1.8803	2.50613	0.00154277	0.933172	1.71313	0.939047	1.71745	2.34577
	FA	FA(20:5)	FA(20:5)	0.765521	1.39868	2.03628	1.12038	1.44093	1.69754	0.522379	1.36732	2.03655	0.963697	1.79336	2.41308	0.105963	0.999296	1.9004	1.05099	2.05548	2.72153
	FA	FA(22:3)	FA(22:3)	-0.491605	0.109744	0.711548	0.681688	0.9654	1.25012	-0.0288931	0.830835	1.4678	0.718804	1.6171	2.28908	0.227293	1.12065	1.93746	0.148742	0.856918	1.58494
	FA	FA(22:6)	FA(22:6)	0.421487	1.06235	1.69771	1.22983	1.45935	1.6905	0.371196	1.11765	1.74472	0.979048	1.80062	2.45315	-0.515071	0.444766	1.2825	-0.630377	0.138472	0.776225
	FA	FA(24:0)	FA(24:0)	0.326201	0.687091	1.03932	0.45624	0.924766	1.39697	0.970276	1.52715	2.02779	1.15975	1.48868	1.83091	0.531403	1.22688	1.7855	-0.146606	0.668305	1.3071
	FA	FA(24:1)	FA(24:1)	-0.966924	-0.447243	0.0754111	-0.20323	0.191367	0.496436	-0.190694	0.23335	0.642346	0.54088	1.42089	2.06138	-0.265771	0.666452	1.42051	-0.843288	-0.00237092	0.660985
	LPC	LPC(16:0)	PC(0:0/16:0)	-1.24349	-0.734733	-0.226362	-0.417842	0.0335163	0.472942	-1.38739	-0.761111	-0.35044	0.400085	1.14795	1.84896	-2.12679	-0.752551	0.471463	-1.75976	-0.394701	0.865257
	LPC	LPC(16:0)	PC(16:0/0:0)	-0.551488	-0.0224935	0.509497	-0.686582	-0.148701	0.287664	-1.36948	-0.952717	-0.672485	-0.503581	0.146536	0.695693	-0.385643	0.561456	1.32645	-0.483036	0.354637	1.10291
	LPC	LPC(18:0)	PC(18:0/0:0)	0.315684	0.728178	1.14274	0.0578344	0.548032	0.958794	-0.630713	-0.34079	-0.122615	-0.488851	-0.0344474	0.441873	-0.0437079	0.863612	1.61459	-0.219481	0.653607	1.45419
	LPC	LPC(18:1)	PC(0:0/18:1)	-1.91984	-1.23087	-0.479084	-0.948309	-0.487958	-0.167285	-1.26002	-0.552129	-0.0638206	-0.0315061	0.785408	1.52247	-2.14208	-0.494214	0.774738	-1.71415	-0.470232	0.747939
	LPC	LPC(18:1)	PC(18:1/0:0)	-0.954736	-0.377915	0.193662	-0.90617	-0.369343	0.056685	-1.04134	-0.680883	-0.39688	0.00916234	0.632427	1.19389	-0.242681	0.716731	1.53966	-0.396291	0.461003	1.20887
	PC	PC(28:0)	PC(14:0/14:0)	-2.73537	-2.35108	-1.98807	-1.89922	-1.39374	-0.890254	-2.35193	-1.55669	-1.05136	0.632761	0.972217	1.35026	-1.97167	-1.10845	-0.502197	-2.47105	-1.43857	-0.446177
	PC	PC(30:0)	PC(14:0/16:0)	-1.56222	-1.15296	-0.756996	-1.05341	-0.470508	0.0194179	-1.76465	-1.13084	-0.786623	0.659141	0.954651	1.26566	-1.4077	-0.488371	0.114409	-1.79459	-0.811325	0.0564101
	PC	PC(30:1)	PC(14:0/16:1)	-3.07721	-2.62667	-2.2272	-2.42337	-1.82749	-1.32892	-2.25718	-1.50316	-1.13667	0.757108	1.15411	1.55979	-2.06355	-1.12641	-0.496913	-2.14062	-1.17074	-0.182775
	PC	PC(30:1)	PC(14:0/16:1)	-2.44425	-2.02275	-1.61053	-1.61192	-1.03128	-0.49527	-2.19982	-1.61295	-1.26217	0.503497	0.831578	1.18731	-1.19843	-0.210506	0.413423	-1.22376	-0.114161	0.840873
	PC	PC(30:1)	PC(30:1)	-2.18368	-1.79644	-1.41617	-1.46565	-0.831305	-0.195882	-2.43661	-1.83518	-1.51737	0.054109	0.461433	0.821297	-0.994779	-0.0217157	0.697835	-1.01928	-0.113116	0.731586
	PC	PC(31:0)	PC(31:0)	-1.131	-0.723285	-0.320903	-0.769488	-0.186271	0.290749	-2.03327	-1.43763	-1.11499	0.35915	0.670897	0.992179	-0.946532	-0.0761928	0.494491	-1.56384	-0.543843	0.398669
	PC	PC(31:0)	PC(31:0)	-0.532173	-0.156293	0.216203	-0.198573	0.334263	0.811076	-1.22366	-0.711248	-0.409112	0.8128	1.12971	1.47069	-0.471599	0.400348	0.975684	-0.891741	0.095245	1.02472
	PC	PC(31:1)	PC(31:1)	-2.08775	-1.42772	-0.931004	-1.21899	-0.626136	-0.115292	-1.56338	-1.00391	-0.665406	0.891355	1.21961	1.59548	-0.781898	0.050194	0.596429	-1.03778	-0.0811001	0.850598
	PC	PC(31:1)	PC(31:1)	-1.18204	-0.849611	-0.519813	-0.771496	-0.188528	0.290043	-1.97077	-1.44968	-1.13618	0.355723	0.759174	1.14411	-0.575163	0.304906	0.931799	-0.823667	0.196586	1.16162
	PC	PC(31:1)	PC(31:1)	-0.882828	-0.53447	-0.207238	-0.505981	0.0508346	0.510165	-1.44694	-0.996109	-0.654003	0.329557	0.674281	1.04893	-0.0711388	0.800693	1.33263	-0.551549	0.409401	1.32786
	PC	PC(32:0)	PC(16:0/16:0)	-0.514148	-0.104009	0.287651	-0.302565	0.215359	0.674756	-0.412487	-0.0424985	0.228646	0.849964	1.08489	1.37296	-0.668495	0.222563	0.740843	-0.546562	0.351724	1.17229
	PC	PC(32:1)	PC(16:0/16:1)	-1.72073	-1.26862	-0.845061	-1.27561	-0.709399	-0.221772	-1.02529	-0.687472	-0.435609	0.605493	0.887815	1.18567	-0.961339	-0.0041933	0.57005	-1.17976	-0.215614	0.651498
	PC	PC(32:1)	PC(16:0/16:1)	-1.22615	-0.799361	-0.376685	-0.946822	-0.388016	0.155228	-1.31481	-0.931322	-0.658326	0.253916	0.572854	0.906196	-0.350595	0.384239	1.16111	-0.770742	0.234068	1.15863
	PC	PC(32:1)	PC(16:0/16:1)	-0.0121524	0.347551	0.709742	-0.81963	0.057099	0.874963	-1.34531	-0.868125	-0.557324	0.290675	0.569028	0.869934	-0.247905	0.576219	1.29071	-0.750032	0.252249	1.18154
	PC	PC(32:2)	PC(14:0/18:2)	-3.23995	-2.7117	-2.23738	-2.40324	-1.94808	-1.49912	-1.9481	-1.60662	-1.28299	0.732046	1.08094	1.46495	-1.77081	-0.994519	-0.3277	-1.74166	-0.717523	0.313705
	PC	PC(32:2)	PC(16:1/16:1)	-2.33563	-1.89058	-1.48171	-1.92017	-1.21386	-0.663564	-1.68405	-1.35605	-1.09234	0.627927	0.992082	1.37465	-0.80787	0.050876	0.610553	-0.758996	0.275729	1.23978
	PC	PC(32:2)	PC(16:1/16:1)	-2.15262	-1.73962	-1.45041	-1.49002	-0.952904	-0.467588	-2.45324	-2.14363	-1.87412	-0.192294	0.167713	0.5573	-0.446736	0.382254	1.01591	-0.653082	0.390951	1.2896
	PC	PC(32:2)	PC(32:2)	-1.14248	-0.777089	-0.409607	-0.810956	-0.303824	0.0847635	-1.46647	-1.07521	-0.76019	0.225292	0.543711	0.914432	-0.307007	0.545096	1.24668	-0.548981	0.607312	1.61091
	PC	PC(32:2)	PC(32:2)	-1.02467	-0.637652	-0.263288	-0.485058	0.0504777	0.543459	-1.83344	-1.45578	-1.14906	0.543344	0.900927	1.3166	-0.590697	0.248126	0.834471	-1.06428	-0.00373413	1.07267
	PC	PC(32:2)	PC(32:2)	-0.720977	-0.276819	0.132384	-0.36468	-0.166758	0.0595858	-1.74409	-1.19172	-0.624343	0.401444	0.697632	1.06481	-0.184155	0.555714	1.27443	-0.765044	0.356619	1.39303
	PC	PC(33:0)	PC(16:0/17:0)	-0.499081	-0.167894	0.168	-0.464086	0.12901	0.631842	-0.921	-0.584523	-0.299363	0.37987	0.707306	1.03431	-0.322318	0.521013	1.08566	-0.988197	0.0413179	0.995699
	PC	PC(33:0)	PC(33:0)	0.0288093	0.323758	0.61951	-0.0320142	0.600106	1.07863	-0.742549	-0.386128	-0.0995202	0.444635	0.766089	1.1285	-0.1054	0.729672	1.30292	-0.720452	0.339413	1.27869
	PC	PC(33:1)	PC(33:1)	-1.90557	-1.29669	-0.85467	-1.29889	-0.776461	-0.254073	-1.49114	-1.01531	-0.638685	0.61796	0.956468	1.2928	-0.492914	0.355989	0.904937	-1.11466	-0.0767848	0.856992
	PC	PC(33:1)	PC(16:0/17:1)	-0.938372	-0.56353	-0.183464	-0.678274	-0.0797822	0.422834	-0.949375	-0.580102	-0.300051	0.514991	0.869487	1.22137	-0.102906	0.799669	1.39607	-0.763748	0.200234	1.09083
	PC	PC(33:1)	PC(33:1)	-0.836093	-0.453033	-0.0707873	-0.359814	0.210441	0.782835	-1.20596	-0.798653	-0.517115	0.072629	0.438074	0.872007	-0.0490342	0.6826	1.21788	-0.81942	0.214741	1.28546
	PC	PC(33:2)	PC(33:2)	-2.44173	-1.76787	-1.27649	-1.608	-0.969477	-0.457449	-1.07931	-0.763735	-0.50725	0.878199	1.20604	1.56376	-0.604908	0.215696	0.825131	-0.870689	0.137759	1.02738
	PC	PC(33:2)	PC(33:2)	-1.24484	-0.850758	-0.451681	-0.853106	-0.256021	0.256127	-1.58403	-1.27545	-1.01919	0.350948	0.692232	1.07543	-0.140849	0.637072	1.25512	-0.470088	0.567242	1.5654
	PC	PC(33:2)	PC(33:2)	-1.31969	-0.902458	-0.489318	-1.04096	-0.392731	0.157585	-1.70625	-1.386	-1.1431	0.194337	0.501389	0.853505	-0.210845	0.685537	1.29039	-0.437169	0.465545	1.32901
	PC	PC(34:0)	PC(16:0/18:0)	-0.617331	-0.248212	0.1139	-0.306727	0.280922	0.817192	-0.88662	-0.465557	-0.171271	0.0999215	0.426714	0.776298	-0.720494	0.191431	0.758907	-0.902572	0.0719861	0.984393
	PC	PC(34:1)	PC(16:0/18:1)	-0.936101	-0.446744	-0.0546009	-0.636037	-0.0977487	0.374748	0.115656	0.433619	0.66292	0.771321	1.0121	1.30541	0.220048	1.1141	1.62177	-0.568223	0.408549	1.22286
	PC	PC(34:2)	PC(16:1/18:1)	-2.49605	-1.8032	-1.29029	-1.7509	-1.17022	-0.689866	-0.806314	-0.525393	-0.294586	0.931164	1.17722	1.44056	-0.607567	0.304558	0.854541	-1.00961	-0.0287377	0.813429
	PC	PC(34:2)	PC(16:1/18:1)	-1.04279	-0.631879	-0.231666	-0.844818	-0.259585	0.252576	-0.961622	-0.56301	-0.278274	0.48964	0.802248	1.12931	0.000254485	0.892443	1.47427	-0.572742	0.412643	1.30729
	PC	PC(34:2)	PC(16:1/18:1)	-0.894204	-0.523684	-0.167399	-0.812605	-0.164409	0.384396	-1.25109	-0.875688	-0.632378	0.261571	0.598908	0.923168	0.108977	0.993041	1.57782	-0.743746	0.287903	1.19451
	PC	PC(34:3)	PC(16:1/18:2)	-1.84684	-1.41762	-1.03347	-1.45249	-0.880999	-0.38304	-1.49681	-1.1412	-0.894676	0.317612	0.738541	1.17872	-0.457671	0.470628	1.06998	-0.677424	0.364942	1.34894
	PC	PC(34:3)	PC(16:1/18:2)	-1.87403	-1.49356	-1.18365	-1.49292	-0.953435	-0.446207	-2.14208	-1.78923	-1.47241	-0.28559	0.172346	0.582186	-0.242996	0.598786	1.20581	-0.734864	0.348227	1.28729
	PC	PC(34:3)	PC(16:0/18:3)	-1.33386	-0.898438	-0.5033	-1.16826	-0.485493	0.0708222	-1.65318	-1.29634	-1.06103	-0.20117	0.265757	0.710602	-0.187915	0.819833	1.46881	-0.558313	0.47827	1.40789
	PC	PC(34:3)	PC(16:0/18:3)	-1.22028	-0.815973	-0.404807	-1.06365	-0.466462	0.110371	-2.17325	-1.81672	-1.49923	0.00617461	0.500246	0.952881	-0.245573	0.469877	0.970235	-0.902392	0.0421008	1.10024
	PC	PC(34:3)	PC(34:3)	-1.24453	-0.835461	-0.426867	-1.09534	-0.47849	0.0616493	-2.00872	-1.59031	-1.30022	-0.151953	0.194154	0.572451	-0.206377	0.684824	1.31957	-0.858874	0.120686	1.03129
	PC	PC(34:4)	PC(14:0/20:4)	-0.831261	-0.467415	-0.101376	-0.273971	0.259498	0.799231	-0.4391	-0.0474225	0.27956	0.577314	0.997293	1.3649	-0.208417	0.748447	1.36096	-0.35961	0.650357	1.57241
	PC	PC(35:1)	PC(17:0/18:1)	-1.48014	-0.753409	-0.271721	-0.77164	-0.19529	0.340525	-0.6237	-0.272203	0.0172735	0.563509	0.909059	1.25651	0.0873946	0.983363	1.57028	-0.930433	0.0966792	1.08252
	PC	PC(35:1)	PC(16:0/19:1)	-0.559981	-0.210805	0.13319	-0.42783	0.114645	0.561475	-0.451146	-0.0806985	0.222603	0.214134	0.61268	1.00491	0.0992967	0.993492	1.58647	-0.842524	0.0806098	0.987105
	PC	PC(35:1)	PC(17:0/18:1)	-1.12402	-0.475213	0.00647846	-0.54309	0.153708	0.843326	-0.451719	-0.0469377	0.29939	-0.0686683	0.497013	0.961122	0.134029	0.97729	1.66414	-0.77499	0.215066	1.26968
	PC	PC(35:2)	PC(17:0/18:1)	-1.66182	-1.0791	-0.656523	-1.08977	-0.527299	-0.0183465	-0.857416	-0.499488	-0.221714	0.654787	0.995013	1.33779	0.0190231	0.923251	1.51219	-0.790989	0.20153	1.15296
	PC	PC(35:2)	PC(17:0/18:1)	-0.891934	-0.547841	-0.221659	-0.598564	-0.0624332	0.396116	-1.02888	-0.765977	-0.544417	0.238684	0.594275	0.955137	0.110959	1.00598	1.58988	-0.809358	0.1953	1.0876
	PC	PC(35:3)	PC(35:3)	-1.29072	-0.869081	-0.452083	-0.794228	-0.16565	0.40825	-1.28509	-1.02724	-0.824616	0.401384	0.696129	0.990557	0.102927	0.985415	1.54187	-0.549056	0.464379	1.44323
	PC	PC(35:3)	PC(35:3)	-1.19768	-0.80271	-0.407491	-0.801936	-0.248809	0.244062	-1.46328	-1.17006	-0.936092	0.225267	0.533307	0.845835	0.0102896	0.946717	1.51294	-0.564762	0.409521	1.25454
	PC	PC(35:3)	PC(35:3)	-0.261701	0.139531	0.506629	-0.133949	0.355023	0.848831	-1.17066	-0.97216	-0.789515	-0.130211	0.134769	0.396166	-0.513762	0.475589	1.41821	-0.55955	0.350638	1.19273
	PC	PC(36:0)	PC(18:0/18:0)	-0.875051	-0.45664	0.00530841	-0.943326	-0.150775	0.466	-0.997638	-0.503148	-0.120833	-0.277107	0.110094	0.517828	-1.2418	-0.158376	0.490952	-2.22324	-1.11674	-0.0151851
	PC	PC(36:1)	PC(18:0/18:1)	-0.694734	-0.319256	0.0586112	-0.556697	0.0739299	0.639702	-0.33581	0.0423519	0.297627	-0.198488	0.152933	0.492515	-0.234675	0.667339	1.26032	-1.05753	-0.108749	0.773361
	PC	PC(36:2)	PC(18:1/18:1)	-1.24262	-0.741695	-0.367697	-1.1777	-0.54011	-0.0567057	0.190704	0.525356	0.783515	1.01665	1.25921	1.55009	0.339319	1.22695	1.73323	-0.631365	0.360229	1.18153
	PC	PC(36:3)	PC(18:1/18:2)	-1.2356	-0.661089	-0.171165	-0.811116	-0.224722	0.295278	-0.844784	-0.367579	-0.0791282	0.604969	0.889217	1.21183	0.328943	1.19398	1.75505	-0.633935	0.369278	1.23913
	PC	PC(36:3)	PC(16:0/20:3)	-0.723747	-0.351079	0.0233404	-0.560988	0.0388754	0.554939	-1.55473	-1.06769	-0.7787	-0.123167	0.242958	0.613156	0.0318556	0.953833	1.55446	-0.891128	0.0922717	0.956383
	PC	PC(36:3)	PC(36:3)	-0.253138	0.171192	0.513592	-0.497434	0.256356	0.955051	-1.68573	-1.09198	-0.670279	0.123107	0.449149	0.78383	0.239989	1.09063	1.65399	-0.661775	0.356741	1.28589
	PC	PC(36:3)	PC(16:0/20:3)	-0.457591	-0.0758367	0.30675	-0.417049	0.186989	0.741966	-1.99956	-1.68613	-1.42389	-0.732908	-0.285762	0.144864	-0.154076	0.721955	1.2882	-0.830428	0.122562	1.02737
	PC	PC(36:4)	PC(16:0/20:4)	0.189007	0.600637	1.00929	0.460279	0.996424	1.52342	0.0670688	0.415965	0.675967	0.45059	0.780862	1.11607	0.457433	1.36277	1.93589	-0.0620163	0.930878	1.78755
	PC	PC(36:5)	PC(16:1/20:4)	-0.760682	-0.359641	-0.00823005	-0.298105	0.206175	0.668951	-0.168604	0.14577	0.409294	0.794675	1.20114	1.62183	-0.014523	0.872875	1.45872	0.042427	1.01806	1.94387
	PC	PC(36:5)	PC(16:0/20:5)	0.328978	0.728284	1.12047	0.326901	0.919924	1.47449	-0.76784	-0.497848	-0.239341	0.0953459	0.475569	0.893134	0.316946	1.21194	1.79598	-0.581214	0.43578	1.41514
	PC	PC(36:6)	PC(16:1/20:5)	-0.584031	-0.187989	0.19239	-0.242915	0.278681	0.707829	-1.01332	-0.576493	-0.255747	0.740831	1.08348	1.4433	-0.187498	0.812966	1.47647	-0.449019	0.443482	1.27887
	PC	PC(36:6)	PC(36:6)	-0.319393	0.119872	0.459232	0.0499604	0.627317	1.11024	-1.22222	-0.69797	-0.324106	0.50037	0.921637	1.36326	1.05786	2.08394	2.87094	0.232434	1.36527	2.16206
	PC	PC(36:6)	PC(14:0/22:6)	-0.802962	-0.374266	0.021667	-0.653179	0.0168555	0.59731	-0.429475	-0.0987653	0.231806	1.27612	1.57293	1.84726	-2.34572	-1.08976	-0.290888	-2.93144	-1.52815	-0.127196
	PC	PC(36:6)	PC(36:6)	-1.63727	-1.27263	-0.919972	-1.02857	-0.483934	0.0119626	-1.39551	-0.847486	-0.514058	0.697316	1.07573	1.42737	-0.998951	-0.100182	0.566766	-1.96113	-1.12953	-0.315259
	PC	PC(37:1)	PC(37:1)	-0.781335	-0.411786	-0.130918	-0.519401	-0.0215666	0.423957	-0.691015	-0.369183	-0.108892	0.143879	0.543587	0.92621	0.0968514	0.953778	1.5205	-0.948222	-0.00269554	0.842013
	PC	PC(37:1)	PC(37:1)	-0.426378	-0.0313688	0.359378	-0.177804	0.348194	0.80004	-0.373933	-0.0245642	0.280076	0.0812177	0.399852	0.741221	-0.0909956	0.795955	1.37691	-0.994862	0.000798916	0.899597
	PC	PC(37:2)	PC(18:1/19:1)	-1.55797	-0.922538	-0.489283	-0.962455	-0.414732	0.0479843	-0.569399	-0.229908	0.0604207	0.527787	0.868839	1.21807	0.0750814	0.95947	1.55915	-1.16936	-0.214931	0.715237
	PC	PC(37:4)	PC(37:4)	-1.13463	-0.513204	-0.0632142	-0.303857	0.140303	0.575071	-1.08361	-0.642606	-0.363883	0.515371	0.845447	1.15253	0.196012	1.0194	1.54171	-0.71095	0.22869	1.09039
	PC	PC(37:4)	PC(37:4)	-0.370322	0.0502329	0.458191	-0.189831	0.310047	0.747285	-0.45321	-0.155432	0.0975119	0.383662	0.707011	1.05094	0.455004	1.34204	1.94513	-0.168065	0.738543	1.58623
	PC	PC(37:4)	PC(37:4)	0.555332	0.881331	1.20788	0.855172	1.34247	1.82996	0.298534	0.6132	0.844416	0.431228	0.839945	1.27617	1.01608	1.88785	2.48656	0.269644	1.17809	2.02669
	PC	PC(38:1)	PC(18:1/20:0)	-0.685608	-0.31367	0.040598	-0.54495	-0.00621032	0.456385	-0.380315	-0.0426105	0.266879	0.110482	0.448893	0.794385	-0.597479	0.332825	0.953122	-1.63593	-0.679869	0.185412
	PC	PC(38:2)	PC(18:1/20:1)	-1.76752	-1.14794	-0.739103	-1.61378	-0.80854	-0.220434	-0.391953	-0.0214878	0.242044	0.734659	1.05149	1.37355	-0.115978	0.800793	1.39209	-1.35318	-0.398056	0.461465
	PC	PC(38:3)	PC(38:3)	1.47455	1.79605	2.13765	1.60792	2.1157	2.6279	1.46623	1.8591	2.19328	0.361037	0.606058	0.910748	0.799923	1.72428	2.37745	0.429536	1.38595	2.29225
	PC	PC(38:3)	PC(18:1/20:2)	-1.27935	-0.713185	-0.280138	-0.891956	-0.379694	0.101655	-0.295544	0.043784	0.286933	0.911373	1.17854	1.46433	0.288379	1.16368	1.68877	-0.93601	0.0103413	0.849746
	PC	PC(38:3)	PC(18:0/20:3)	-0.334791	0.0189317	0.373304	-0.14292	0.417995	0.890715	-0.598801	-0.27743	-0.00652076	-0.0216615	0.359242	0.742127	0.13885	1.0378	1.62074	-0.830806	0.155452	1.04129
	PC	PC(38:3)	PC(38:3)	0.315761	0.753096	1.14827	0.536992	1.10017	1.64969	-1.37509	-1.05411	-0.806487	-0.971189	-0.580505	-0.195807	0.266386	1.1317	1.77948	-0.295769	0.679106	1.58255
	PC	PC(38:4)	PC(18:1/20:3)	-0.711743	-0.343094	0.0244703	-0.457014	0.143538	0.685462	-1.26131	-0.819228	-0.471646	0.183778	0.575046	0.961201	0.10145	1.0036	1.60175	-1.03137	-0.0341072	0.856255
	PC	PC(38:4)	PC(38:4)	-0.938918	-0.538104	-0.215842	-0.614501	-0.0380433	0.430436	-1.1229	-0.385847	0.266891	0.651424	0.896494	1.13842	0.011493	0.898023	1.51955	-1.14723	-0.155451	0.706138
	PC	PC(38:4)	PC(18:1/20:3)	-0.936673	-0.544874	-0.155813	-0.797664	-0.152023	0.383608	-1.73182	-1.42912	-1.16284	-0.307568	0.136631	0.551202	-0.18918	0.72491	1.31732	-1.03862	-0.0266906	0.938454
	PC	PC(38:4)	PC(18:0/20:4)	0.695531	1.08047	1.46373	0.969648	1.53874	2.0725	0.579349	0.89737	1.11438	0.167206	0.473373	0.802927	0.719658	1.6082	2.13788	0.231301	1.23529	2.13049
	PC	PC(38:5)	PC(18:1/20:4)	-0.274767	0.118141	0.50932	0.0663767	0.611323	1.07525	0.0368415	0.428628	0.690586	0.689906	1.03733	1.39193	0.317508	1.22455	1.79031	-0.237312	0.713829	1.55941
	PC	PC(38:5)	PC(18:0/20:5)	0.752319	1.1441	1.53268	0.796615	1.33626	1.8851	0.450093	0.643715	0.888087	0.460903	0.676676	0.916672	0.618596	1.59671	2.21385	-0.205446	0.869753	1.77554
	PC	PC(38:6)	PC(18:1/20:5)	0.0241265	0.410864	0.800154	0.05857	0.653959	1.18978	-0.48213	-0.280139	-0.10601	0.449738	0.811821	1.23233	0.588138	1.47769	2.00687	-0.505556	0.497734	1.50343
	PC	PC(38:6)	PC(16:0/22:6)	-0.734015	-0.345363	0.045129	-0.53743	0.0422744	0.565452	-0.817978	-0.501267	-0.24151	0.214403	0.624798	1.03533	-0.714129	0.109175	0.718942	-2.28193	-1.21729	-0.280591
	PC	PC(38:7)	PC(16:1/22:6)	-1.6508	-1.2341	-0.825337	-1.08327	-0.563793	-0.155458	-1.02379	-0.717397	-0.415651	0.541161	0.911266	1.24137	-1.39447	-0.482611	0.153458	-2.17455	-1.29676	-0.378654
	PC	PC(38:7)	PC(16:1/22:6)	-1.4409	-1.05185	-0.680817	-1.13207	-0.41384	0.147609	-1.21266	-0.773963	-0.542604	0.438287	0.769226	1.16904	-0.719235	0.16153	0.684973	-1.24756	-0.24764	0.743944
	PC	PC(40:1)	PC(16:0/24:1)	-1.12005	-0.757592	-0.392587	-0.667493	-0.161991	0.291591	-1.03489	-0.681349	-0.370112	0.237488	0.576211	0.938847	-0.989592	-0.110133	0.44882	-2.11478	-1.11479	-0.257936
	PC	PC(40:2)	PC(18:1/22:1)	-1.53622	-0.881548	-0.43567	-0.979376	-0.466533	-0.00563452	-0.429138	-0.10885	0.174058	0.656917	0.970413	1.33062	-0.357492	0.52411	1.11606	-1.63692	-0.655539	0.281269
	PC	PC(40:3)	PC(18:1/22:2)	-1.44783	-0.858322	-0.405387	-1.12596	-0.546422	-0.0247165	-0.469117	-0.10107	0.160564	0.939152	1.23275	1.53902	-0.113398	0.776537	1.34534	-1.26748	-0.284738	0.628934
	PC	PC(40:3)	PC(18:0/22:3)	-0.985529	-0.414085	-0.016546	-0.506231	-0.0441291	0.414205	0.651072	0.95783	1.23655	0.628036	0.998344	1.40047	-0.0410423	0.718363	1.2251	-1.25712	-0.253283	0.585092
	PC	PC(40:4)	PC(18:1/22:3)	-1.06605	-0.528373	-0.118044	-0.601969	-0.078579	0.407627	-0.105904	0.235919	0.505258	0.847735	1.22489	1.6046	0.203282	1.07702	1.64077	-1.07433	-0.168356	0.739028
	PC	PC(40:4)	PC(18:1/22:3)	-0.731134	-0.360666	0.0018712	-0.741396	-0.165792	0.361692	-1.19204	-0.799112	-0.524341	-0.271026	0.170222	0.691888	0.0686851	0.935735	1.46796	-1.01097	-0.00624021	0.917202
	PC	PC(40:5)	PC(18:1/22:4)	-0.559309	-0.179245	0.192681	-0.279899	0.33393	0.84352	-0.062102	0.259632	0.518633	0.444749	0.767442	1.1025	0.212692	1.08181	1.6555	-0.986249	0.0238647	0.953399
	PC	PC(40:5)	PC(20:1/20:4)	-0.350798	0.0296365	0.402084	-0.058407	0.457909	0.912168	-0.449123	0.0334216	0.357762	0.156132	0.527839	0.885449	0.347422	1.21036	1.78952	-0.72734	0.242353	1.13743
	PC	PC(40:5)	PC(40:5)	-0.779281	-0.0423082	0.589674	-0.295695	0.400564	0.988699	-0.373336	0.0289356	0.555815	-0.109455	0.0743638	0.298841	0.127633	0.534923	0.870439	-2.28552	-0.97692	0.330244
	PC	PC(40:6)	PC(18:1/22:5)	-1.0655	-0.536409	-0.153604	-0.466156	0.00839217	0.444814	-0.245846	0.118516	0.393686	0.553733	0.849857	1.16647	-0.204669	0.723715	1.31329	-1.01928	-0.0354903	0.837465
	PC	PC(40:6)	PC(16:0/24:6)	-0.559222	-0.159117	0.241269	-0.169028	0.337075	0.79186	0.521107	0.819535	1.02885	1.30225	1.52607	1.74834	-0.236809	0.630856	1.17982	-1.65584	-0.678724	0.136739
	PC	PC(40:6)	PC(40:6)	-1.03951	-0.654502	-0.340622	-1.02514	-0.505404	-0.0873778	-0.520776	-0.353075	-0.155614	0.419173	0.732769	1.0373	-0.492246	0.469886	1.10308	-1.96949	-0.913502	0.0057578
	PC	PC(40:6)	PC(18:1/22:5)	-0.076484	0.304451	0.681971	0.110943	0.707036	1.25731	-0.419996	-0.0889472	0.174515	-0.157662	0.196882	0.544604	-0.434229	0.40248	0.974783	-1.63184	-0.639649	0.265854
	PC	PC(40:7)	PC(18:1/22:6)	-1.1209	-0.739465	-0.35454	-0.896929	-0.329542	0.137322	-0.656527	-0.304869	-0.0520295	0.321443	0.734678	1.13852	-0.66767	0.166267	0.788628	-2.2299	-1.24114	-0.326361
	PC	PC(40:7)	PC(18:1/22:6)	-0.901549	-0.558954	-0.222596	-0.804498	-0.291358	0.165526	-0.926058	-0.496422	-0.115079	0.204573	0.523988	0.817132	-0.857174	0.269505	0.967767	-1.78143	-0.747582	0.170926
	PC	PC(40:8)	PC(40:8)	-1.16134	-0.714938	-0.281293	-0.460379	-0.0460678	0.341215	-0.614544	-0.238905	0.0345991	0.0617678	0.517213	0.938655	-0.360689	0.604037	1.22015	-1.54967	-0.524064	0.427316
	PC	PC(42:1)	PC(18:1/24:0)	-1.16983	-0.724222	-0.340081	-0.649157	-0.0569375	0.445619	-1.22514	-0.910359	-0.636451	-0.0303875	0.376467	0.711634	-1.04184	-0.218461	0.321517	-2.4331	-1.40572	-0.494494
	PC	PC(42:2)	PC(18:1/24:1)	-1.06952	-0.742865	-0.418166	-0.7837	-0.226845	0.231959	-1.18665	-0.83332	-0.515811	0.545948	0.865984	1.1872	-0.604969	0.22728	0.801474	-1.97992	-0.985938	-0.112355
	PC	PC(42:7)	PC(42:7)	-0.979533	-0.343	0.283227	-0.572606	-0.239553	0.0798719	-1.87241	-0.827821	0.0800359	0.0267527	0.740648	1.34448	0.249596	0.951296	1.4743	-1.43401	-0.466319	0.360185
	PC	PC(42:7)	PC(42:7)	-1.25577	-0.838515	-0.426584	-0.802315	-0.323281	0.0980441	0.400304	0.694202	0.928041	1.35152	1.54196	1.78917	-0.377207	0.450184	0.978265	-2.19661	-1.25037	-0.396538
	PC	PC(42:7)	PC(42:7)	-1.03398	-0.675108	-0.320904	-0.85079	-0.342835	0.118889	-0.455827	-0.061325	0.228998	0.672088	0.969866	1.36302	-0.424246	0.429253	0.969287	-2.37219	-1.43941	-0.524036
	PC	PC(44:2)	PC(18:1/26:1)	-1.39124	-0.939338	-0.486503	-1.12954	-0.63854	-0.216826	-2.4654	-1.89456	-1.48932	0.276905	0.560848	0.83977	-0.714566	0.104092	0.682946	-2.4455	-1.43132	-0.519059
	etherPC	PC(O-34:1)	PC(O-16:0/18:1)	-0.935113	-0.595328	-0.256094	-0.425271	0.129166	0.638431	-0.559828	-0.202621	0.106486	0.219169	0.479588	0.771821	0.325984	1.25435	1.84891	-0.404902	0.52397	1.32557
	PE	LPE(16:0)	PE(16:0/0:0)	-0.952317	-0.388292	0.207389	-0.795811	-0.410162	-0.171265	-1.31038	-0.867036	-0.480542	-0.330757	0.381858	0.977292	-0.54784	0.370698	1.09006	-0.833113	0.0176761	0.780412
	PE	LPE(18:0)	PE(18:0/0:0)	-0.54248	0.00587223	0.556427	-0.360651	0.104874	0.457564	-0.750291	-0.247158	0.186715	-0.418157	0.343649	0.915626	-0.307724	0.62396	1.40963	-0.295473	0.539431	1.26992
	PE	LPE(18:1)	PE(0:0/18:1)	-1.95829	-1.53137	-1.06208	-0.562393	-0.0898848	0.319832	-0.825785	-0.258118	0.225854	-0.0604926	1.0172	1.89314	-1.68479	-0.0994295	1.23075	-1.47564	-0.445648	0.475084
	PE	LPE(18:1)	PE(18:1/0:0)	-0.856366	-0.245289	0.356865	-0.817809	-0.3126	0.109365	-1.00312	-0.570378	-0.182878	-0.38099	0.456539	1.12608	-0.48188	0.471801	1.29506	-0.442875	0.418566	1.1351
	PE	PE(32:0)	PE(16:0/16:0)	-0.624195	-0.219106	0.139285	-0.382542	0.0941321	0.50792	-0.320526	0.158992	0.50691	1.07594	1.36232	1.66098	-0.665326	0.27785	0.833552	-1.30925	-0.294949	0.520391
	PE	PE(32:1)	PE(16:0/16:1)	-1.89734	-1.46319	-1.10336	-1.6678	-1.19631	-0.768276	-1.31385	-0.602046	-0.158616	0.786822	1.06566	1.40389	-1.04912	-0.155053	0.429814	-1.39105	-0.445343	0.344635
	PE	PE(32:1)	PE(16:0/16:1)	-2.08965	-1.55469	-1.03189	-1.09825	-0.581548	-0.124515	-1.00832	-0.644985	-0.385396	0.497241	0.785778	1.19037	-0.200074	0.547913	1.10079	-1.15045	-0.233081	0.696424
	PE	PE(32:2)	PE(16:1/16:1)	-2.67202	-2.2316	-1.78421	-2.22982	-1.61664	-1.07367	-2.7316	-1.72063	-1.16938	0.469725	0.834682	1.15874	-2.9297	-1.59584	-0.577078	-1.65801	-0.697545	0.122308
	PE	PE(32:2)	PE(16:1/16:1)	-2.32034	-1.88687	-1.48766	-1.59388	-1.00294	-0.499391	-2.25783	-1.41122	-0.800445	0.525927	0.764515	0.910069	-1.40653	-0.324197	0.473753	-1.15611	-0.128122	0.690903
	PE	PE(33:1)	PE(16:0/17:1)	-0.948036	-0.553651	-0.202164	-0.587348	-0.147052	0.265154	-0.0948755	0.292428	0.615755	0.971815	1.29489	1.63953	-0.213616	0.66352	1.26385	-0.894654	0.0941102	0.962262
	PE	PE(34:1)	PE(16:0/18:1)	-1.05732	-0.64752	-0.279146	-0.765992	-0.275495	0.142261	-0.192214	0.157541	0.417675	0.830257	1.08177	1.37048	-0.243031	0.663972	1.20183	-0.971511	0.015959	0.859865
	PE	PE(34:2)	PE(16:1/18:1)	-2.08191	-1.6117	-1.2208	-1.67463	-1.19737	-0.765591	-0.521129	-0.182873	0.102811	0.949106	1.22997	1.54617	-0.836722	0.0293392	0.615643	-1.0178	-0.0250158	0.767863
	PE	PE(34:2)	PE(16:0/18:2)	-1.34069	-0.918248	-0.545685	-1.04715	-0.554262	-0.0978572	-0.546608	-0.286473	-0.0617389	0.633571	0.920872	1.27608	-0.106132	0.748663	1.26458	-0.681372	0.257909	1.07563
	PE	PE(34:2)	PE(34:2)	-1.22555	-0.869856	-0.519129	-0.878975	-0.514625	-0.149453	-0.451396	-0.202364	0.0103777	0.578814	1.01192	1.40941	0.221654	0.968032	1.47579	-0.680023	0.163813	0.745767
	PE	PE(34:3)	PE(16:1/18:2)	-1.53503	-1.11349	-0.770133	-1.18455	-0.669548	-0.222025	-1.1959	-0.864972	-0.567178	0.293143	0.686798	1.11568	-0.616795	0.332349	0.962537	-0.847323	0.0565344	0.839203
	PE	PE(34:3)	PE(34:3)	-2.05374	-1.60755	-1.20639	-1.60276	-1.12345	-0.743475	-1.61762	-1.33235	-0.953549	-0.135129	0.273237	0.654351	-0.470865	0.522858	1.25235	-0.932982	0.0395184	0.816035
	PE	PE(34:3)	PE(34:3)	-1.73252	-1.2683	-0.804713	-1.20064	-0.674702	-0.211924	-1.4716	-1.21122	-0.883409	0.0302393	0.202791	0.352914	-0.139659	0.50344	1.1601	-0.621143	0.167222	0.862314
	PE	PE(34:3)	PE(16:1/18:2)	-1.30778	-0.909318	-0.521741	-0.977115	-0.554257	-0.187907	-1.21496	-0.810428	-0.50642	0.303117	0.764283	1.17557	-0.602129	0.391816	1.4557	-0.853347	0.00570239	0.832371
	PE	PE(35:1)	PE(17:0/18:1)	-1.02796	-0.419121	0.0672551	-0.322771	0.0829596	0.477361	0.169355	0.449713	0.671686	1.09961	1.39062	1.71561	0.106991	0.997021	1.51254	-0.673293	0.357447	1.18482
	PE	PE(35:1)	PE(17:1/18:0)	-1.02171	-0.400378	0.0757122	-0.136297	0.266546	0.669637	0.328706	0.645488	0.888143	0.894246	1.23793	1.60405	0.0378362	0.939077	1.50532	-0.697829	0.303201	1.14725
	PE	PE(35:2)	PE(17:1/18:1)	-1.01675	-0.619429	-0.231885	-0.671894	-0.204539	0.243658	0.0735851	0.365065	0.614325	1.05481	1.34838	1.66585	0.0800059	0.930891	1.48224	-0.441728	0.491547	1.28774
	PE	PE(36:1)	PE(18:0/18:1)	-1.281	-0.647325	-0.176856	-0.505554	-0.0110978	0.478276	0.295975	0.638078	0.93422	0.612503	0.938843	1.2774	-0.0817917	0.785282	1.35958	-0.843511	0.171368	0.961788
	PE	PE(36:2)	PE(18:1/18:1)	-1.46135	-0.942145	-0.536453	-0.900063	-0.399655	0.0298111	0.381123	0.7451	1.03124	1.28943	1.55261	1.87484	0.163899	1.02546	1.58998	-0.22502	0.654338	1.45708
	PE	PE(36:2)	PE(18:0/18:2)	-1.21401	-0.678561	-0.255739	-0.39411	0.0641412	0.472293	0.0761981	0.325621	0.513775	0.344687	0.793829	1.12703	0.150393	1.0836	1.73491	-0.620244	0.530434	1.49884
	PE	PE(36:3)	PE(18:1/18:2)	-0.922806	-0.50955	-0.13998	-0.721281	-0.218692	0.213749	-0.542277	0.0126566	0.409519	0.675212	1.03255	1.44587	0.231609	1.11544	1.67321	-0.274853	0.652029	1.44014
	PE	PE(36:3)	PE(16:0/20:3)	-1.137	-0.758214	-0.378113	-0.737534	-0.221026	0.266484	-0.882998	-0.351296	0.00756291	0.285348	0.681037	1.08003	0.11595	0.969635	1.48556	-0.662103	0.403043	1.28929
	PE	PE(36:3)	PE(36:3)	-0.796696	-0.328466	-0.0404346	-0.563977	-0.172933	0.158921	-0.174082	0.110399	0.447516	0.471673	0.952018	1.60931	0.322909	1.29076	1.91922	-0.519699	0.342157	1.08131
	PE	PE(36:3)	PE(36:3)	-0.837186	-0.44514	-0.118021	-0.694872	-0.211365	0.237691	-0.833295	-0.512819	-0.227714	-0.231306	0.17259	0.598934	-0.0719768	0.77551	1.29245	-0.535065	0.367134	1.1262
	PE	PE(36:4)	PE(18:1/18:3)	-1.28864	-0.833283	-0.45874	-1.07533	-0.61001	-0.136951	-0.774721	-0.570926	-0.349356	-0.224047	0.18607	0.546411	0.736748	1.52443	2.29647	-2.13164	-0.308923	1.24279
	PE	PE(36:4)	PE(16:0/20:4)	-0.164621	0.217259	0.548325	-0.167218	0.299023	0.732299	-0.306815	0.198215	0.533313	0.330038	0.683823	1.03036	0.248286	1.12609	1.65741	-0.531173	0.436224	1.24324
	PE	PE(36:5)	PE(16:1/20:4)	-0.587501	-0.159734	0.238568	-0.374314	0.101439	0.514112	-0.244549	0.0393537	0.288882	0.614125	0.972822	1.33021	-0.398601	0.469447	0.98608	-0.637654	0.334402	1.20056
	PE	PE(36:5)	PE(36:5)	-0.91079	-0.522111	-0.245757	-0.57546	-0.11119	0.357423	-0.408772	0.0328537	0.465042	0.404218	0.839176	1.27187	-0.0371588	0.96026	1.8417	-0.58291	0.354205	1.4434
	PE	PE(36:5)	PE(16:0/20:5)	-0.481735	-0.078311	0.289149	-0.472519	0.0124639	0.447285	-0.929679	-0.472589	-0.147706	0.161524	0.557916	0.933921	-0.139602	0.664861	1.21057	-1.11866	-0.200864	0.642912
	PE	PE(36:6)	PE(36:6)	-0.882807	-0.299112	0.152775	-0.803434	-0.306862	0.120551	-1.35589	-0.853014	-0.300296	-0.265039	0.44844	1.06858	-0.935242	-0.214956	0.32602	-1.00002	-0.0862508	0.824175
	PE	PE(37:2)	PE(18:1/19:1)	-1.43337	-0.770519	-0.323874	-0.654486	-0.195063	0.258705	0.581807	0.876516	1.14277	1.41887	1.72529	2.08375	0.145386	1.06137	1.5905	-0.514847	0.477854	1.30676
	PE	PE(37:3)	PE(18:1/19:2)	-1.77867	-1.09378	-0.588223	-1.17222	-0.645103	-0.121691	0.0406075	0.292707	0.546753	1.09263	1.44456	1.758	0.160192	1.07213	1.65209	-0.391331	0.560666	1.42791
	PE	PE(37:3)	PE(18:0/19:3)	-0.393134	-0.0411747	0.292117	-0.266196	0.231397	0.635643	-0.287195	0.0606933	0.362433	0.238913	0.565006	0.93869	0.178634	0.960996	1.56962	-0.513028	0.453027	1.22638
	PE	PE(37:4)	PE(18:1/19:3)	-0.424151	-0.0254296	0.339547	-0.415781	0.0458097	0.498796	-0.308781	0.0420854	0.326285	0.103091	0.469075	0.833896	0.299194	1.19568	1.74261	-0.215922	0.706163	1.48734
	PE	PE(37:4)	PE(17:0/20:4)	0.1966	0.588177	0.953622	0.295497	0.805346	1.22323	0.289918	0.58826	0.82343	0.641303	1.004	1.37967	0.654832	1.47915	2.00483	-0.090056	0.852383	1.64159
	PE	PE(38:1)	PE(18:0/20:1)	-0.711762	-0.375033	-0.0732779	-0.391438	0.163826	0.650665	0.988212	1.32393	1.57219	1.05944	1.38571	1.70169	0.00318782	0.911958	1.50222	-0.811837	0.14575	0.983179
	PE	PE(38:2)	PE(18:1/20:1)	-1.44656	-0.828637	-0.36547	-0.761644	-0.238989	0.250644	0.869582	1.18737	1.46912	1.66363	1.9984	2.3623	0.169688	1.08365	1.64987	-0.678707	0.31561	1.15646
	PE	PE(38:2)	PE(18:0/20:2)	-1.67815	-1.06157	-0.590693	-0.742407	-0.198655	0.229602	-0.0140236	0.386874	0.698838	0.642417	1.02731	1.39945	0.0606911	0.958167	1.6187	-0.769495	0.27241	1.00501
	PE	PE(38:2)	PE(18:1/20:1)	-0.741988	-0.445307	-0.14765	-0.538257	0.0593586	0.656863	-0.165876	0.414303	0.874997	0.631455	1.21898	1.9	0.00262052	0.982701	1.58478	-0.531428	0.490867	1.37288
	PE	PE(38:3)	PE(18:1/20:2)	-2.17953	-0.950488	0.0668836	-1.62573	-0.711565	0.496014	-0.249409	0.00239975	0.22067	1.19264	1.51017	1.80844	1.02315	2.06138	3.10006	-1.5683	0.617281	2.10718
	PE	PE(38:3)	PE(18:0/20:3)	-1.07584	-0.508654	-0.0708621	0.138341	0.562582	0.957588	-0.423728	0.00634248	0.308429	0.369055	0.637262	0.898528	0.172084	1.14287	1.79541	-0.570061	0.524947	1.40159
	PE	PE(38:3)	PE(18:0/20:3)	-0.561609	-0.170427	0.219133	-0.19047	0.332044	0.801878	-0.387415	-0.0468907	0.240867	0.242471	0.607817	0.985588	0.160887	1.03089	1.59503	-0.453745	0.550321	1.37415
	PE	PE(38:4)	PE(18:1/20:3)	-0.785778	-0.39053	-0.0475158	-0.411177	0.0658131	0.507252	-0.294279	0.130849	0.442485	0.794404	1.09399	1.4039	0.199578	1.12635	1.69875	-0.518824	0.461693	1.24644
	PE	PE(38:4)	PE(18:1/20:3)	-0.783783	-0.359017	-0.00573325	-0.660588	-0.104924	0.377116	-0.714194	-0.393786	-0.136941	0.134727	0.491902	0.820984	0.0125361	1.04032	1.67526	-0.521685	0.46779	1.26992
	PE	PE(38:4)	PE(18:0/20:4)	0.0926603	0.4634	0.823064	0.412517	0.842037	1.23538	0.330863	0.656533	0.908301	0.698137	1.03494	1.37564	0.520661	1.38757	1.88878	-0.124413	0.835646	1.63627
	PE	PE(38:5)	PE(18:1/20:4)	-0.145248	0.236753	0.572214	-0.0533911	0.436336	0.866735	-0.03857	0.484381	0.846641	0.648788	1.0184	1.37602	0.46136	1.33561	1.87664	-0.0993463	0.820127	1.60867
	PE	PE(38:5)	PE(18:1/20:4)	-0.281642	0.0942348	0.469662	0.191273	0.523848	0.849722	-0.254247	0.14379	0.463187	0.327517	0.752107	1.20868	0.395621	1.23036	1.77958	-0.453194	0.34595	1.04652
	PE	PE(38:6)	PE(18:1/20:5)	-0.378587	0.0471866	0.428702	-0.355531	0.129963	0.565943	-0.791441	-0.355412	0.0340273	0.378329	0.76721	1.11809	0.0894518	0.960845	1.55551	-0.688124	0.253217	1.13409
	PE	PE(38:6)	PE(16:0/22:6)	-0.731567	-0.405845	-0.0938833	-0.373442	0.1601	0.630418	-0.30829	0.0205107	0.274753	0.615249	0.97377	1.33176	-0.473435	0.38139	0.946408	-1.75654	-0.691486	0.259274
	PE	PE(38:7)	PE(16:1/22:6)	-1.20285	-0.796535	-0.467248	-0.648034	-0.163473	0.269612	-0.676078	-0.294577	0.0154322	0.919829	1.28739	1.60763	-1.29971	-0.34008	0.260311	-1.81733	-0.777816	0.145003
	PE	PE(38:7)	PE(38:7)	-1.28254	-0.868611	-0.499306	-0.584251	-0.212192	0.162707	-0.938679	-0.59616	-0.276907	0.360334	0.831763	1.22807	-1.61973	-0.504121	0.502521	-1.81833	-0.777238	0.256767
	PE	PE(40:4)	PE(18:1/22:3)	-0.695071	-0.207025	0.273256	-0.113158	0.327704	0.686558	1.17304	1.549	1.81201	1.48279	1.82152	2.20268	0.628833	1.37549	2.02542	-0.112639	0.902586	1.81331
	PE	PE(40:4)	PE(18:0/22:4)	-1.1006	-0.593293	-0.174447	-0.369478	0.103306	0.502509	0.531481	0.911992	1.20874	0.544998	0.991427	1.45352	0.217534	1.15134	1.7824	-0.338969	0.693467	1.5196
	PE	PE(40:5)	PC(20:1/20:4)	-0.649974	-0.284292	0.023831	-0.0476217	0.350734	0.734432	0.738187	1.00406	1.22447	0.7329	1.05745	1.35792	0.387664	1.29241	1.83693	-0.31749	0.696436	1.55208
	PE	PE(40:7)	PE(18:1/22:6)	-0.800199	-0.470909	-0.143751	-0.47933	0.0608156	0.520036	-0.239356	0.0908282	0.326553	0.65173	1.03285	1.41827	-0.383854	0.407961	0.976426	-1.75422	-0.721952	0.229317
	PE	PE(O-36:5) or PE(P-36:4)	PE(O-16:1/20:4)*	0.656931	1.01647	1.35644	0.601101	1.07048	1.48234	1.27649	1.58907	1.83885	1.19597	1.51121	1.87765	0.714503	1.5967	2.12572	0.377739	1.32265	2.10323
	PE	PE(O-36:6) or PE(P-36:5)	PE(O-16:1/20:5)	0.762498	0.973678	1.17596	0.498146	0.990367	1.41343	0.196431	0.550437	0.909944	0.615042	1.03788	1.40238	0.444079	1.30523	1.89502	-0.218556	0.731996	1.52201
	PE	PE(O-38:5) or PE(P-38:4)	PE(O-18:2/20:3)	0.130856	0.506891	0.817104	0.0115465	0.502053	0.990646	0.100645	0.40242	0.680377	0.320975	0.568222	0.964128	0.361862	1.3409	1.91044	0.0841457	1.00423	1.822
	PE	PE(O-38:5) or PE(P-38:4)	PE(O-18:1/20:4)	0.353818	0.717295	1.0812	0.494793	0.929163	1.322	1.0488	1.42401	1.72719	1.07691	1.36104	1.68518	0.566149	1.45395	1.98428	0.0815137	1.05627	1.87001
	PE	PE(O-38:6)	PE(O-38:6)	0.294559	0.640222	0.961807	0.546041	0.95599	1.32907	1.00133	1.41769	1.75285	1.12538	1.48077	1.85122	0.652974	1.56149	2.13195	0.288186	1.27257	2.04905
	PE	PE(O-38:6)	PE(O-18:2/20:4)	0.144008	0.546558	0.949511	0.227252	0.75307	1.19654	-0.169015	0.580868	1.10431	0.989805	1.31653	1.66566	0.213409	1.12647	1.68749	-0.266745	0.644266	1.47518
	PG	PG(32:0)	PG(16:0/16:0)	0.618181	0.9502	1.27926	1.2683	1.68051	2.07308	0.70728	1.14766	1.48895	1.60095	1.97383	2.36754	-0.646654	0.733476	1.919	-1.15876	0.0714591	1.062
	PG	PG(34:1)	PG(16:0/18:1)	-0.23027	0.172419	0.536832	0.236403	0.697644	1.14957	-0.0766836	0.315857	0.680457	0.784049	1.22116	1.71465	-0.221386	0.666536	1.29381	-1.15184	-0.208175	0.651954
	PG	PG(40:7)	PG(18:1/22:6)	0.682082	1.00895	1.33572	0.558351	1.09102	1.58247	0.4232	0.766938	1.06336	0.86734	1.15581	1.49392	-0.161013	0.723163	1.26025	-0.711051	0.239494	1.08737
	PG	PG(40:7)	PG(18:1/22:6)	0.620231	1.05326	1.43052	0.701503	1.1012	1.47016	0.529501	0.90192	1.24864	0.704607	0.98935	1.27572	0.0847114	0.718292	1.41691	-0.687434	0.299438	1.12383
	PG	PG(44:12)	PG(22:6/22:6)	2.0858	2.44664	2.81161	1.7655	2.27872	2.71434	0.726527	1.05806	1.32866	1.26551	1.57503	1.90184	-0.256602	0.629285	1.24052	-1.4801	-0.512995	0.334884
	LPI	LPI(18:0)	LPI(18:0)	-1.04356	-0.575052	-0.103778	-0.574471	-0.178807	0.127321	-1.02688	-0.584857	-0.252752	-0.0913653	0.423868	0.960388	-0.639617	0.312753	1.24479	-0.138915	1.01001	2.01804
	LPI	LPI(20:3)	LPI(20:3)	-1.88764	-1.1936	-0.464417	-0.591304	-0.212814	0.174029	-1.86215	-1.38627	-0.905536	-0.78278	0.367773	1.16928	-1.67625	-0.624688	0.369683	-1.79011	-0.429588	0.720825
	LPI	LPI(20:4)	LPI(20:4)	-1.71157	-0.880115	-0.0531024	-0.215455	0.270568	0.749821	-0.618276	0.155572	0.926087	-0.208582	0.994772	1.80945	-1.27887	-0.291652	0.683989	0.179196	0.499433	0.924769
	PI	PI(36:1)	PI(18:0/18:1)	-0.823114	-0.467151	-0.133214	-0.683472	-0.12832	0.411207	-0.474397	0.297045	0.769372	0.897378	1.18541	1.5196	-0.0577334	0.817711	1.34713	-0.878017	0.0973785	1.0033
	PI	PI(36:2)	PI(18:1/18:1)	-2.51554	-1.78619	-1.22537	-1.80086	-1.2925	-0.820256	-0.357814	-0.0495336	0.202816	1.29103	1.56917	1.86681	-0.420505	0.492544	1.08117	-1.12282	-0.0985828	0.807273
	PI	PI(36:3)	PI(36:3)	-2.98033	-1.94421	-1.04413	-1.85868	-1.29929	-0.772724	-1.94173	-0.788204	-0.051941	1.44446	1.94919	2.47438	-0.0278514	0.786507	1.32204	-0.59881	0.385434	1.23575
	PI	PI(36:3)	PI(16:0/20:3)	-1.581	-1.20877	-0.838378	-1.27632	-0.735356	-0.259923	-2.24826	-1.65424	-1.28638	0.402538	0.72872	1.08844	-0.334439	0.611371	1.20469	-0.958609	0.0630422	0.914055
	PI	PI(36:3)	PI(16:0/20:3)	-1.2264	-0.846325	-0.484748	-1.04026	-0.464556	0.0607548	-1.87474	-1.50234	-1.22122	-0.296792	0.0789178	0.43793	-0.465547	0.572261	1.2114	-1.00714	0.0672155	0.933691
	PI	PI(36:4)	PI(16:0/20:4)	-0.707875	-0.405755	-0.113363	-0.549223	-0.00642055	0.509317	-0.34778	-0.0339282	0.225542	0.540276	0.855464	1.22642	-0.015298	0.895512	1.44921	-0.576641	0.399371	1.2937
	PI	PI(37:3)	PI(18:0/19:3)	-0.687874	-0.337991	-0.0289738	-0.547154	0.0310517	0.534491	-1.27916	-0.908077	-0.577063	-0.368095	0.0523476	0.444301	-0.145486	0.869825	1.53705	-0.831499	0.143116	1.03277
	PI	PI(37:4)	PI(37:4)	-1.83603	-1.30229	-0.853412	-1.34306	-0.872373	-0.438426	-1.93469	-1.68553	-1.40658	0.256568	0.576778	0.895764	-0.656644	0.289371	0.820129	-0.891759	-0.0605296	0.705017
	PI	PI(37:4)	PI(17:0/20:4)	-0.236816	0.126061	0.485431	0.107844	0.60323	1.03736	0.147389	0.5051	0.808426	0.922526	1.19252	1.45949	0.63617	1.54958	2.10355	-0.0355978	0.914224	1.72129
	PI	PI(38:2)	PI(18:0/20:2)	-1.71271	-1.19184	-0.595129	-1.98597	-1.03125	-0.291168	-1.58147	-0.709994	0.0134967	-0.82589	-0.221444	0.256297	-0.494566	0.379513	1.04998	-1.15512	-0.150451	0.868948
	PI	PI(38:3)	PI(18:0/20:3)	-0.305999	0.0620904	0.414305	-0.113233	0.396117	0.839809	-0.204441	0.229589	0.564111	0.705705	1.03463	1.37592	0.404833	1.26915	1.83197	-0.543933	0.42709	1.26295
	PI	PI(38:3)	PI(18:0/20:3)	-0.584886	-0.247682	0.0846558	-0.482915	0.0829086	0.591565	-0.76543	-0.401747	-0.136803	0.0254351	0.387582	0.756856	0.147409	1.02253	1.57464	-0.659481	0.309038	1.1643
	PI	PI(38:4)	PI(18:1/20:3)	-2.18084	-1.76156	-1.3499	-1.72421	-1.08608	-0.535544	-2.82961	-2.5562	-2.351	0.134239	0.492279	0.818242	-1.35937	-0.305939	0.375337	-2.00709	-1.00067	-0.152116
	PI	PI(38:4)	PI(18:0/20:4)	-0.33698	0.0328533	0.403777	-0.0940826	0.440118	0.923052	0.621835	0.970386	1.21394	0.798394	1.09649	1.42498	0.719689	1.5627	2.11889	-0.120212	0.83962	1.68253
	PI	PI(38:5)	PI(18:1/20:4)	-1.68001	-1.05218	-0.582369	-0.903003	-0.390796	0.0729215	-0.535671	-0.246738	-0.00625158	1.12726	1.44177	1.79476	-0.317773	0.594583	1.16986	-0.795101	0.178229	1.08857
	PI	PI(38:5)	PI(18:0/20:5)	-1.29043	-0.781369	-0.402454	-0.559879	-0.0628232	0.37626	-0.206218	0.172053	0.493658	0.711979	0.971924	1.28414	0.178516	1.0284	1.56478	-0.534375	0.406112	1.22061
	PI	PI(38:6)	PI(38:6)	-1.86276	-1.26291	-0.816894	-1.07175	-0.525542	-0.0106343	-0.810724	-0.30011	0.0609822	1.10294	1.382	1.72026	-0.441634	0.62411	1.26464	-0.839531	0.167387	0.995932
	PI	PI(38:6)	PI(38:6)	-0.874811	-0.48678	-0.116979	-0.992522	-0.469339	0.0179835	-2.58647	-1.87245	-1.40737	0.132111	0.472329	0.798539	-1.0715	-0.177631	0.385322	-2.30565	-1.31973	-0.401091
	PI	PI(39:3)	PI(18:0/21:3)	-0.441196	-0.0992322	0.218514	-0.36297	0.134346	0.619898	-0.725612	-0.414344	-0.1398	0.442748	0.783079	1.17846	0.491792	1.35527	1.90523	-0.471233	0.442465	1.26224
	PI	PI(39:4)	PI(39:4)	-1.36561	-1.00876	-0.65074	-1.1793	-0.676563	-0.232438	-2.28413	-1.57184	-1.12963	0.569031	0.903732	1.2768	-0.325322	0.517029	1.08214	-1.14642	-0.247224	0.578151
	PI	PI(39:4)	PI(39:4)	-1.12815	-0.753343	-0.406911	-0.917596	-0.38606	0.134327	-1.98565	-1.35079	-0.834152	0.151226	0.637974	1.15319	-1.14886	0.0215309	0.750003	-1.31979	-0.351562	0.421536
	PI	PI(40:3)	PI(40:3)	-3.16306	-2.58872	-2.016	-2.84864	-2.58381	-2.32225	-23.2617	-14.6449	-4.72521	-3.92814	-0.830535	0.982992	-0.841334	-0.180346	0.503297	-2.51077	-1.48147	-0.57767
	PI	PI(40:3)	PI(18:0/22:3)	-0.526261	-0.116227	0.277411	-0.585746	-0.0310052	0.452455	-0.308331	0.097489	0.40472	0.572352	0.887471	1.20397	0.383289	1.11466	1.59866	-0.9256	0.0556551	0.844709
	PI	PI(40:4)	PI(40:4)	-2.94302	-1.69528	-0.906034	-1.59171	-0.830249	-0.167733	-3.74264	-2.30235	-1.25648	0.246747	0.621852	1.00095	-0.546262	0.284588	0.799463	-1.8031	-0.841145	-0.0145875
	PI	PI(40:4)	PI(40:4)	-1.77111	-1.2716	-0.772482	-1.19954	-0.64397	-0.152739	-1.89149	-1.59355	-1.17953	0.819551	1.02754	1.30671	-0.298893	0.439136	0.950414	-1.52926	-0.708712	0.088988
	PI	PI(40:4)	PI(18:0/22:4)	-0.453483	-0.0265482	0.317825	-0.277187	0.192389	0.619993	-0.377178	0.0983977	0.402937	0.988454	1.23434	1.54513	0.289181	1.06233	1.59654	-0.859184	0.0886933	0.952147
	PI	PI(40:5)	PI(18:0/22:5)	-0.324735	0.0259362	0.374222	-0.176921	0.298766	0.740151	-0.517606	-0.0912545	0.23486	0.791459	1.12092	1.50833	0.00511452	0.888878	1.42835	-0.910195	0.0562974	0.919608
	PI	PI(40:5)	PI(18:0/22:5)	-0.379572	-0.0464785	0.242367	-0.217507	0.20568	0.611235	-1.50422	-0.989277	-0.613058	0.0923637	0.532987	0.935561	-0.239882	0.676702	1.30002	-1.43584	-0.45759	0.426051
	PI	PI(40:6)	PI(18:0/22:6)	-0.357956	-0.0317595	0.296439	-0.457694	0.0946557	0.582859	-1.44318	-0.871164	-0.484136	0.45134	0.760829	1.08999	-0.759339	0.158503	0.731744	-2.13239	-1.16876	-0.315657
	PI	PI(40:7)	PI(18:1/22:6)	-1.09573	-0.655727	-0.218757	-1.05223	-0.49319	0.0208589	-1.82578	-1.12944	-0.6762	0.836593	1.14107	1.47256	-1.15628	-0.269539	0.301272	-2.49387	-1.53835	-0.63301
	LPS	LPS(18:0)	LPS(18:0)	-0.220536	0.26427	0.743678	0.0365656	0.314689	0.584889	-0.305778	0.114286	0.507825	0.436606	0.992388	1.54128	0.379587	1.22128	1.80167	-0.48115	0.417084	1.25933
	PS	PS(32:1)	PS(16:0/16:1)	-2.42544	-2.00183	-1.62152	-2.03441	-1.52996	-1.09003	-2.32992	-1.87632	-1.52435	-0.224207	0.187468	0.566715	-0.0180679	0.854609	1.48253	-1.36608	-0.347963	0.519682
	PS	PS(34:1)	PS(16:0/18:1)	-1.66273	-1.3068	-0.94935	-1.3583	-0.85859	-0.42283	-1.36341	-0.979398	-0.613872	0.164132	0.560939	0.986318	0.279784	1.18986	1.75635	-0.828122	0.216337	1.08105
	PS	PS(34:2)	PS(16:1/18:1)	-2.28853	-1.914	-1.54252	-1.86479	-1.3615	-0.876622	-2.50565	-1.975	-1.54748	-0.000356241	0.382104	0.845279	-0.0220599	0.815957	1.42758	-1.04224	0.105217	1.06761
	PS	PS(36:1)	PS(18:0/18:1)	-1.67604	-1.27025	-0.849541	-1.23154	-0.756547	-0.335594	-1.34918	-0.906943	-0.552667	0.0848815	0.365281	0.767547	0.183227	1.03295	1.63567	-0.582729	0.356249	1.18846
	PS	PS(36:2)	PS(18:1/18:1)	-1.57242	-1.19559	-0.869271	-1.25771	-0.683338	-0.171373	-1.47861	-1.00157	-0.564554	0.0805678	0.387866	0.703391	0.375283	1.36521	2.00587	-0.578042	0.431644	1.35883
	PS	PS(36:3)	PS(16:0/20:3)	-0.968741	-0.600986	-0.238429	-1.14015	-0.663477	-0.218623	-2.0869	-1.51494	-1.07604	-0.279453	0.105055	0.45366	0.676506	1.45517	1.95878	-0.719148	0.31832	1.31634
	PS	PS(36:4)	PS(16:0/20:4)	-0.122893	0.23644	0.625898	-0.289409	0.392915	0.969157	-0.626255	-0.33323	-0.0144872	0.625197	0.953025	1.39858	-0.110983	1.55898	2.52778	-0.0643937	0.782597	1.65316
	PS	PS(38:4)	PS(18:0/20:4)	0.263112	0.552707	0.843898	-0.100439	0.592985	1.14446	0.473125	0.825702	1.16891	0.690299	1.02133	1.40733	1.28195	2.12367	2.6909	-0.0643406	0.877739	1.71975
	PS	PS(38:5)	PS(18:1/20:4)	-0.841488	-0.386513	-0.0267284	-0.659091	-0.0885335	0.415895	-0.126977	0.216938	0.559228	0.864212	1.08578	1.42094	0.778965	1.70096	2.39687	-0.27002	0.70208	1.6333
	PS	PS(38:6)	PS(38:6)	-1.06647	-0.55069	-0.0328534	-0.997894	-0.357652	0.153723	-3.64164	-2.12543	-1.10064	0.752048	1.14855	1.54729	-3.18894	-0.401651	1.52235	-3.72525	-2.14393	-0.69894
	PS	PS(40:6)	PS(18:0/22:6)	-0.824184	-0.550519	-0.285107	-0.676141	-0.165303	0.278947	-0.997735	-0.542383	-0.166975	0.0722095	0.405744	0.795066	-0.882822	-0.145268	0.448543	-1.89941	-0.95768	-0.137355
	DG	DG(34:0)	DG(34:0)	0.0671139	0.521205	0.894602	0.186562	0.686462	1.18314	-0.0475221	0.249903	0.44089	-0.204995	0.0634528	0.367473	0.722544	1.60241	2.32251	0.249493	1.09026	1.62084
	DG	DG(34:0)	DG(16:0/18:0)	-0.158751	0.18072	0.505926	-0.360519	0.168708	0.664551	-0.667822	-0.405391	-0.175415	-0.61557	-0.157993	0.231568	-0.166889	0.763673	1.32515	-0.755552	0.0639519	0.761323
	DG	DG(34:0)	DG(34:0)	-0.467612	0.187754	0.864019	-0.745275	0.0423537	0.831001	-0.190742	-0.00878334	0.300732	-0.366335	0.446799	1.22436	-3.37606	-0.103411	2.04324	-0.20241	0.673503	1.55832
	DG	DG(34:1)	DG(34:1)	-0.243539	0.160048	0.565782	-0.197868	0.376932	0.940499	-0.605609	-0.287651	0.0346359	0.00703398	0.196618	0.477798	0.146098	0.868802	1.4705	-1.45411	-0.195325	0.915324
	DG	DG(34:1)	DG(16:0/18:1)	-0.534819	-0.185998	0.134963	-0.414991	0.042595	0.479668	-0.949605	-0.513995	-0.163188	-0.0416011	0.356028	0.750509	-0.339042	0.549458	1.11881	-1.31269	-0.353288	0.493622
	DG	DG(34:1)	DG(34:1)	-0.14964	0.0864033	0.306103	-0.250332	-0.0200482	0.19543	-1.13561	-0.477011	-0.018779	0.0169562	0.463087	0.885211	-0.807664	0.383815	1.23026	-1.53942	-0.374364	0.651155
	DG	DG(34:2)	DG(16:1/18:1)	-0.731898	-0.297424	0.0982015	-0.508104	0.000912731	0.51965	-0.501018	-0.109856	0.238678	0.424664	0.717477	1.07484	-0.459077	0.549622	1.11566	-0.97826	-0.00929239	0.814131
	DG	DG(36:0)	DG(36:0)	0.263253	0.692183	1.04626	0.343339	0.658097	0.970401	0.291446	0.547315	0.876449	-0.221367	0.0827963	0.447806	0.488131	1.47707	2.2091	-0.0725034	0.996946	1.82482
	DG	DG(36:0)	DG(36:0)	0.0935193	0.451701	0.806423	0.118247	0.399668	0.65874	-0.0922099	0.236672	0.568563	-0.101195	0.299247	0.699266	-0.683869	0.554476	1.49884	-0.462657	0.516727	1.40776
	DG	DG(36:1)	DG(18:0/18:1)	0.104508	0.462901	0.82023	0.436719	0.925862	1.41701	-0.319107	-0.0413624	0.238525	-0.433188	-0.170886	0.148696	-0.0747799	1.15646	2.19301	-0.882513	0.391501	1.36228
	DG	DG(36:1)	DG(18:0/18:1)	-0.464959	-0.113245	0.239588	-0.569947	0.0855381	0.652271	-0.519067	-0.0313758	0.330474	-0.288826	0.122641	0.543459	-0.160038	0.690782	1.29432	-1.51239	-0.508308	0.34827
	DG	DG(36:2)	DG(36:2)	-0.0429827	0.312406	0.691831	-0.211024	0.439916	1.10152	-0.185413	0.155984	0.584761	0.299911	0.526471	0.750428	0.62225	1.38512	2.23087	0.015916	1.68219	3.65895
	DG	DG(36:2)	DG(18:1/18:1)	-0.485625	-0.0290253	0.330575	-0.276131	0.226918	0.736049	-0.444185	-0.00508152	0.378909	0.181445	0.618787	1.03708	-0.008114	0.838189	1.38755	-1.00535	-0.0235355	0.80434
	DG	DG(36:3)	DG(18:1/18:2)	-0.124533	0.32098	0.706715	0.109708	0.523728	0.93667	-0.0771104	0.298084	0.675579	0.516393	0.752824	1.0231	0.436348	1.12559	1.73795	-0.346723	0.615955	1.4251
	DG	DG(38:2)	DG(18:1/20:1)	-0.347871	-0.00315548	0.342152	-0.397063	0.26829	0.924059	-0.391267	0.208691	0.884122	0.653067	1.10718	1.5541	-0.241586	1.47041	3.36948	-1.17034	0.387908	2.15137
	DG	DG(38:2)	DG(18:1/20:1)	-0.394283	0.00821209	0.364402	-0.176132	0.302227	0.778286	-0.417832	0.159441	0.765145	0.395681	0.678772	0.95563	-0.0640323	0.767906	1.26773	-1.1763	-0.288472	0.474155
	TG	TG(44:0)	TG(14:0/14:0/16:0)	-0.902217	-0.526398	-0.207588	-0.653568	-0.123954	0.405764	-0.496765	-0.142513	0.111426	0.491595	0.806533	1.1802	0.522578	1.34031	1.82832	-0.147506	0.79367	1.54025
	TG	TG(44:1)	TG(12:0/14:1/18:1)	-0.992567	-0.632953	-0.332038	-0.773404	-0.214599	0.329227	-0.787254	-0.456182	-0.155988	0.618826	0.90963	1.2595	0.317857	1.19849	1.6809	0.12613	1.04016	1.89233
	TG	TG(45:0)	TG(14:0/15:0/16:0)	0.135366	0.591468	0.911412	0.232767	0.643963	1.05402	0.350921	0.539798	0.774775	0.664078	0.948716	1.29843	0.561244	1.42145	2.12781	-0.0202901	0.997158	1.67341
	TG	TG(45:0)	TG(45:0)	0.0673558	0.569412	0.958673	0.239073	0.641979	1.04194	0.863001	1.10799	1.34601	1.10048	1.28569	1.53512	0.481699	1.30842	2.02184	0.101371	0.989032	1.70958
	TG	TG(46:0)	TG(14:0/16:0/16:0)	-1.16234	-0.6605	-0.230982	-0.818594	-0.211238	0.391895	-0.43051	-0.0337389	0.336294	0.428204	0.793663	1.18222	0.275587	1.13034	1.65594	-0.219901	0.752316	1.58033
	TG	TG(46:1)	TG(12:0/16:0/18:1)	-1.19044	-0.813093	-0.462763	-0.853727	-0.232261	0.3779	-1.07939	-0.700857	-0.405337	0.285645	0.616487	1.01153	0.157169	0.965036	1.62732	-0.0260685	0.998798	1.89347
	TG	TG(46:2)	TG(12:0/16:1/18:1)	-1.07815	-0.662159	-0.303335	-0.787833	-0.224486	0.297091	-0.635053	-0.392966	-0.192443	0.620649	0.954545	1.35114	-0.308948	0.761412	1.48164	0.112321	1.05596	1.8745
	TG	TG(46:2)	TG(46:2)	-0.412947	0.0449145	0.512383	-0.216564	0.390463	0.998409	-0.522968	-0.215305	0.0946836	0.759273	1.10161	1.4733	-0.789653	0.982468	2.31326	0.316448	1.26105	2.3571
	TG	TG(47:0)	TG(15:0/16:0/16:0)	-0.0922918	0.293112	0.565423	0.19704	0.58346	0.976355	0.33269	0.613926	0.877361	0.793255	1.01319	1.31489	0.603881	1.47975	2.06661	-0.0115357	0.921229	1.6415
	TG	TG(47:0)	TG(14:0/16:0/17:0)	0.151292	0.707768	1.08005	0.349891	0.680814	0.992989	1.25251	1.52191	1.79073	1.35038	1.61358	1.89442	0.472888	1.3605	1.95016	-0.00931897	0.906937	1.59734
	TG	TG(47:1)	TG(47:1)	-0.365642	-0.00565714	0.35221	-0.306613	0.385523	0.847867	-1.01095	-0.684204	-0.394372	0.361773	0.752473	1.14506	0.597809	1.39456	1.93389	0.702856	1.34532	2.01095
	TG	TG(47:1)	TG(13:0/16:0/18:1)	-0.434771	-0.100103	0.235219	-0.178906	0.439497	1.00248	-0.57367	-0.19056	0.158348	0.528024	0.889317	1.26896	0.494056	1.41924	1.94493	0.410996	1.29166	2.07701
	TG	TG(47:1)	TG(47:1)	0.110013	0.326072	0.572161	-0.0405817	0.533095	1.10858	0.0974603	0.347461	0.573269	0.702074	1.07456	1.4462	1.2507	1.89332	2.3464	0.564625	1.37252	2.07365
	TG	TG(47:2)	TG(14:0/15:1/18:1)	-0.298741	0.116248	0.463912	-0.189477	0.338959	0.859665	-0.172004	0.0149639	0.194933	0.781009	1.07405	1.4447	0.382815	1.34015	1.9352	0.517826	1.44179	2.26872
	TG	TG(47:2)	TG(15:0/16:1/16:1)	-0.255125	0.317811	0.851338	-0.191179	0.385257	0.929772	-0.185827	0.264596	0.589369	0.524182	0.976855	1.49933	0.397307	1.56299	2.50646	0.00829002	1.10006	1.74278
	TG	TG(48:0)	TG(16:0/16:0/16:0)	-0.930651	-0.254449	0.282741	-0.519544	0.0372311	0.532811	-0.0543831	0.469243	0.998103	0.569498	1.11664	1.62171	0.169526	1.10102	1.72849	-0.464865	0.498063	1.32431
	TG	TG(48:1)	TG(14:0/16:0/18:1)	-1.00032	-0.601378	-0.201521	-0.730423	-0.0957906	0.516319	-0.644678	-0.24163	0.0411398	0.339876	0.622119	0.953603	-0.422201	0.720375	1.52927	-0.103478	0.831739	1.74887
	TG	TG(48:2)	TG(14:0/16:1/18:1)	-0.990813	-0.619603	-0.24766	-0.780924	-0.134475	0.455623	-0.895405	-0.472508	-0.160934	0.399807	0.727043	1.12053	0.13112	0.960617	1.60861	0.195595	1.20823	2.14659
	TG	TG(48:3)	TG(16:1/16:1/16:1)	-0.927041	-0.490544	-0.083936	-0.74827	-0.166218	0.342064	-0.409551	-0.104057	0.171471	0.786051	1.08148	1.40766	-0.161378	0.901636	1.66409	0.38675	1.34875	2.18193
	TG	TG(48:3)	TG(14:0/16:1/18:2)	-0.791274	-0.446094	-0.140008	-0.512979	0.0217238	0.531484	-1.04961	-0.636213	-0.324272	0.464185	0.808022	1.1778	0.762876	1.65782	2.26589	0.757759	1.73972	2.64265
	TG	TG(48:3)	TG(14:0/16:2/18:1)	-0.267003	0.0689718	0.387507	-0.104411	0.452142	0.989874	-0.271119	0.0805918	0.378583	0.731959	1.07178	1.47477	0.665804	1.40596	2.04758	0.491913	1.5525	2.45019
	TG	TG(48:3)	TG(48:3)	-0.557281	-0.00239258	0.622719	0.0862602	1.08926	2.07888	-1.63789	-0.648086	-0.0143434	0.57662	0.909217	1.22034	-0.768033	0.499081	1.83334	-0.316328	1.09724	2.22959
	TG	TG(49:0)	TG(49:0)	-0.115257	0.529766	1.14532	0.112675	0.763572	1.29688	-0.618428	-0.0592577	0.569489	1.57668	2.70898	3.42463	-0.129904	0.825938	1.7307	-0.128721	0.576318	1.25996
	TG	TG(49:0)	TG(16:0/16:0/17:0)	-0.433978	0.0692368	0.507084	-0.123348	0.375126	0.874591	-0.117627	0.335686	0.715784	0.19021	0.637312	1.05443	0.530911	1.39668	1.92796	-0.063085	0.831379	1.5173
	TG	TG(49:0)	TG(49:0)	0.175197	0.780413	1.27192	0.390574	0.770757	1.15653	0.866143	1.24762	1.61952	1.06492	1.46416	1.85185	0.633438	1.3632	1.93769	-0.0817814	0.910528	1.68113
	TG	TG(49:1)	TG(15:0/16:0/18:1)	-0.351235	0.000672469	0.353062	-0.106861	0.452675	0.97014	-0.423579	-0.0628285	0.214461	0.574931	0.894144	1.22053	0.348301	1.1816	1.68911	0.0254809	1.04864	1.9435
	TG	TG(49:1)	TG(16:0/16:0/17:1)	-0.271964	0.125142	0.525177	0.0397599	0.616363	1.18769	-0.270556	0.0999391	0.384762	0.432249	0.713984	1.08382	-0.0143563	1.01694	1.74491	0.178396	1.12707	1.98482
	TG	TG(49:2)	TG(15:0/16:1/18:1)	-0.28221	0.208361	0.701711	0.179842	0.682347	1.113	-1.09994	-0.686829	-0.261661	0.664571	0.944737	1.22315	0.403284	1.56198	2.88865	-1.23885	1.08854	3.53955
	TG	TG(49:2)	TG(14:0/17:1/18:1)	-0.34168	0.0328846	0.387826	-0.0743749	0.458028	0.954244	-0.493151	-0.107128	0.230953	0.575237	0.885495	1.22507	0.400388	1.24622	1.8594	0.301683	1.27235	2.16842
	TG	TG(49:2)	TG(49:2)	-0.253758	0.109668	0.47627	-0.267901	0.512408	1.22667	-0.392569	-0.0371437	0.27544	0.565516	0.90879	1.35631	0.534954	1.48835	2.04539	0.586166	1.57031	2.44421
	TG	TG(49:2)	TG(16:0/16:1/17:1)	-0.673295	-0.157173	0.467454	0.25066	0.695687	1.09784	0.124488	0.507207	0.940816	0.805772	1.01844	1.23612	0.501528	1.46757	2.10489	0.0380637	0.969503	1.73559
	TG	TG(50:0)	TG(16:0/16:0/18:0)	-0.786704	0.0421678	0.849207	-0.19257	0.326518	0.697288	0.275483	1.10928	1.947	0.671771	1.41832	2.05096	0.0556361	0.895358	1.64316	-1.1045	-0.0959109	0.839606
	TG	TG(50:1)	TG(16:0/16:0/18:1)	-0.528605	-0.135571	0.213052	-0.320001	0.253751	0.826489	-0.268058	0.0902254	0.33292	0.31684	0.558294	0.876634	-0.419149	0.699773	1.46737	-0.278477	0.708123	1.62079
	TG	TG(50:2)	TG(14:0/18:1/18:1)	-0.752738	-0.368839	-0.00513449	-0.567558	0.00776443	0.529526	-0.225034	0.0984177	0.411741	0.536642	0.811397	1.11754	-0.24593	0.803774	1.55621	-0.105413	0.878123	1.84554
	TG	TG(50:2)	TG(16:0/16:1/18:1)	-0.757337	-0.345482	0.0641835	-0.598405	0.094905	0.789156	-0.426496	-0.0389535	0.25657	0.444473	0.68744	1.02038	0.31127	1.12861	1.79035	0.263255	1.14333	1.92011
	TG	TG(50:3)	TG(16:1/16:1/18:1)	-0.828564	-0.448891	-0.0686402	-0.664693	-0.0208898	0.54396	-0.751614	-0.314442	0.00170734	0.416268	0.759531	1.14167	0.120032	0.926797	1.57705	0.283917	1.23375	2.08096
	TG	TG(50:3)	TG(50:3)	0.316642	0.665174	1.0064	0.718462	1.37962	2.03396	-0.0302309	0.324011	0.658698	0.633666	1.01875	1.46321	0.738107	1.60498	2.08369	0.437902	1.44239	2.36857
	TG	TG(50:4)	TG(16:1/16:1/18:2)	-0.650951	-0.22355	0.188182	-0.442504	0.120754	0.613028	-0.3284	0.0148895	0.294584	0.614802	0.941514	1.28168	0.537927	1.26906	1.83268	0.973025	1.7579	2.45008
	TG	TG(50:4)	TG(16:1/16:2/18:1)	-0.237905	0.115645	0.443393	-0.0593844	0.506314	1.04494	-0.158753	0.196332	0.486299	0.765006	1.09176	1.44131	0.58147	1.45865	2.00315	0.690388	1.61831	2.44288
	TG	TG(50:4)	TG(14:0/16:0/20:4)	0.00626175	0.393141	0.779296	0.407475	0.96531	1.50753	-0.066337	0.32973	0.614138	0.777658	1.1513	1.52758	1.01344	1.76316	2.31729	0.763131	1.76766	2.58595
	TG	TG(51:0)	TG(16:0/17:0/18:0)	-0.24193	0.341713	0.857531	0.039631	0.549792	0.982747	-0.177372	0.219737	0.5455	-0.0875838	0.406191	0.864255	0.383688	1.24086	1.85622	-0.31718	0.553647	1.29353
	TG	TG(51:0)	TG(51:0)	0.124293	0.911092	1.54619	0.304427	0.825038	1.31566	0.709265	1.24464	1.79376	1.09165	1.49674	1.89419	0.522552	1.43855	2.0764	-0.350739	0.617095	1.47664
	TG	TG(51:1)	TG(16:0/17:0/18:1)	-0.181967	0.197308	0.570019	-0.0978037	0.589246	1.23259	-0.387348	-0.0394436	0.183741	0.253148	0.520771	0.893909	0.304787	1.21633	1.73475	0.0466491	1.02379	1.8702
	TG	TG(51:1)	TG(16:0/17:1/18:0)	-0.0489247	0.349429	0.746691	0.163336	0.742023	1.32222	-0.0528748	0.278606	0.559691	0.138144	0.448648	0.802543	0.333919	1.16989	1.83474	-0.00362715	0.978026	1.85991
	TG	TG(51:2)	TG(15:0/18:1/18:1)	-0.478479	0.0651725	0.576466	-0.107103	0.384994	0.873601	0.0243911	0.39494	0.697732	1.00957	1.34412	1.71613	0.719845	1.73874	2.6511	0.398607	1.2939	2.43192
	TG	TG(51:2)	TG(16:0/17:1/18:1)	-0.260517	0.148988	0.553292	-0.0133151	0.63323	1.22915	-0.228245	0.153699	0.427234	0.522443	0.803123	1.1381	0.024624	1.10291	1.85237	0.238036	1.1801	2.06173
	TG	TG(51:3)	TG(16:1/17:1/18:1)	-0.23807	0.118637	0.45569	-0.0596923	0.545979	1.07435	-0.307595	0.0551558	0.375294	0.567359	0.894579	1.28446	0.429352	1.21354	1.85831	0.418854	1.32829	2.19386
	TG	TG(52:0)	TG(16:0/18:1/18:0)	-0.72088	0.273949	1.27193	0.17744	0.522137	0.794921	0.698999	1.58737	2.48743	0.921249	1.84276	2.52937	-0.0624833	0.83956	1.73404	-1.54193	-0.443167	0.560991
	TG	TG(52:1)	TG(16:0/18:0/18:1)	-0.341088	0.0626832	0.448501	-0.267835	0.382071	1.02783	-0.212317	0.158885	0.439997	-0.12476	0.169493	0.504122	-0.482043	0.642528	1.43408	-0.474463	0.510921	1.38252
	TG	TG(52:2)	TG(16:0/18:1/18:1)	-0.247824	0.141169	0.463076	-0.152769	0.384846	0.904188	0.183828	0.499287	0.727225	0.602485	0.810217	1.07471	-0.0196579	0.999447	1.70451	-0.154571	0.800041	1.72021
	TG	TG(52:3)	TG(16:1/18:1/18:1)	-0.547018	-0.172616	0.202166	-0.45866	0.187109	0.770519	-0.122627	0.238857	0.511306	0.603079	0.870154	1.17762	-0.152736	0.935179	1.69029	0.175295	1.11405	2.02342
	TG	TG(52:3)	TG(16:0/18:1/18:2)	0.338155	0.744235	1.14488	0.762781	1.48031	2.20138	0.134916	0.47801	0.744993	0.175768	0.433711	0.718513	0.164471	1.44055	2.86269	0.73122	1.98778	3.73034
	TG	TG(52:4)	TG(16:1/18:1/18:2)	-0.850056	-0.333451	0.102051	-0.467555	0.289685	0.965943	-0.411615	0.0362355	0.424444	0.54983	0.923032	1.29756	-0.266389	0.991354	1.92344	0.0920202	1.08029	2.02807
	TG	TG(52:4)	TG(16:1/18:1/18:2)	-0.359643	0.0686323	0.445809	-0.225985	0.380456	0.914204	-0.576127	-0.238981	0.0469076	0.276772	0.622363	1.04613	0.47155	1.40257	2.04585	0.61615	1.56064	2.41962
	TG	TG(52:4)	TG(16:2/18:1/18:1)	-0.179362	0.2357	0.64934	0.0431071	0.628612	1.19509	-0.185371	0.203301	0.522373	0.450136	0.814224	1.235	0.586752	1.54585	2.12622	0.640839	1.55829	2.33791
	TG	TG(52:4)	TG(52:4)	0.242559	0.615459	0.994145	0.626285	1.30457	1.97103	0.166266	0.606165	0.918858	0.368971	0.719594	1.11399	0.457475	1.29452	2.04253	0.386365	1.37057	2.20776
	TG	TG(53:1)	TG(17:0/18:0/18:1)	-0.273815	0.129897	0.511496	-0.0788533	0.577252	1.12477	-0.467062	-0.0011855	0.344193	0.0168006	0.327881	0.64158	0.312976	1.18985	1.8325	-0.323865	0.592641	1.43003
	TG	TG(53:1)	TG(16:0/18:0/19:1)	-0.0810551	0.379425	0.846084	0.0707336	0.685798	1.29499	-0.220311	0.15116	0.457676	-0.220625	0.145993	0.551336	0.227492	1.16654	1.72313	-0.328022	0.619137	1.47993
	TG	TG(53:1)	TG(53:1)	0.140101	0.427364	0.730732	0.182791	0.77992	1.38166	-0.381075	0.309363	0.876946	-0.226395	0.26928	0.754972	0.442506	1.33358	2.28753	-0.861152	0.189225	1.06016
	TG	TG(53:2)	TG(53:2)	0.24991	0.797159	1.27037	0.880879	1.20149	1.51784	0.425962	0.712093	1.07136	1.1007	1.45203	1.80581	0.319645	1.39188	2.07789	0.151905	1.04172	1.87357
	TG	TG(53:2)	TG(17:0/18:1/18:1)	-0.166386	0.213153	0.600109	-0.120245	0.561992	1.18445	-0.143796	0.224153	0.508029	0.304494	0.599968	0.962135	0.384357	1.24127	1.8731	-0.0573672	0.913479	1.79712
	TG	TG(53:2)	TG(53:2)	-0.205383	0.243022	0.625883	0.141472	0.603359	1.01509	0.174181	0.572282	0.999777	0.0554856	0.428332	0.710583	0.11883	1.16138	1.93924	-0.335895	0.746603	1.72855
	TG	TG(53:3)	TG(17:1/18:1/18:1)	-0.119689	0.271837	0.661987	0.035431	0.711539	1.2922	0.0837882	0.414558	0.71101	0.589879	0.921099	1.2768	0.150911	1.1638	1.84128	0.289248	1.21253	2.09285
	TG	TG(53:3)	TG(16:0/18:2/19:1)	-0.582834	-0.0252076	0.417046	-0.189473	0.406779	0.988322	-0.421112	0.00250436	0.360986	0.55439	0.843505	1.16844	0.546107	1.43363	2.11395	0.00798115	1.04691	2.018
	TG	TG(53:3)	TG(16:0/18:2/19:1)	0.00684911	0.43606	0.848061	0.096171	0.5859	1.04629	0.529359	0.866564	1.09542	0.503274	0.882724	1.19997	0.506568	1.25533	2.04635	0.11312	1.0001	1.88249
	TG	TG(53:4)	TG(17:1/18:1/18:2)	-0.15083	0.287938	0.725775	0.0409484	0.703158	1.26188	-0.1625	0.219191	0.525623	0.608728	0.959412	1.32022	0.513292	1.52477	2.12973	0.471031	1.38442	2.28248
	TG	TG(53:4)	TG(16:0/18:2/19:2)	0.00149061	0.316893	0.630275	0.283085	0.783473	1.28919	-0.297985	0.0859131	0.403293	0.516123	0.822359	1.20553	0.703408	1.49147	2.01233	0.452552	1.48907	2.37254
	TG	TG(53:4)	TG(16:1/18:0/19:3)	0.323416	0.701608	1.07965	0.540136	1.09949	1.63811	0.579692	0.923381	1.19814	0.762778	1.02071	1.35087	-0.0379739	1.24152	2.28392	0.509517	1.55331	2.49568
	TG	TG(54:0)	TG(18:0/18:0/18:0)	-0.482703	0.348904	1.18036	0.124927	0.513759	0.794638	1.10879	1.8003	2.49151	1.24253	1.94882	2.55453	-0.0461062	0.747246	1.48847	-1.69507	-0.676207	0.264266
	TG	TG(54:1)	TG(18:0/18:0/18:1)	-0.313189	0.14645	0.612771	-0.265538	0.394711	1.0582	-0.409378	0.00325475	0.335787	-0.551131	-0.153659	0.284398	-0.184165	0.754903	1.33802	-0.926782	-0.000678401	0.88464
	TG	TG(54:2)	TG(16:0/18:1/20:1)	-0.23901	0.11442	0.476134	-0.179151	0.407941	0.95883	0.15919	0.503238	0.762196	0.264318	0.49559	0.792296	0.13572	1.02408	1.65747	-0.385121	0.551347	1.45413
	TG	TG(54:3)	TG(18:1/18:1/18:1)	-0.16758	0.202207	0.51059	-0.0950786	0.45098	0.983796	0.380565	0.69901	0.945871	0.815935	1.03597	1.31652	0.13403	1.12684	1.82291	-0.0866548	0.903139	1.7751
	TG	TG(54:4)	TG(18:1/18:1/18:2)	-0.265696	0.107572	0.487035	-0.166979	0.529946	1.14287	0.114441	0.402969	0.658348	0.632861	0.924683	1.26328	0.515667	1.33337	1.94992	0.373653	1.36885	2.21518
	TG	TG(54:4)	TG(16:0/18:2/20:2)	-0.173053	0.207682	0.582066	0.0208186	0.580164	1.10816	0.00406299	0.397112	0.712263	0.687806	0.939135	1.22394	0.0593606	1.13759	1.8852	0.122633	1.07851	2.0118
	TG	TG(54:4)	TG(16:0/18:1/20:3)	0.017548	0.443175	0.865532	0.202056	0.860827	1.48467	0.014243	0.390285	0.677383	0.281429	0.595493	0.974512	0.625012	1.47126	2.00997	0.209654	1.22667	2.08919
	TG	TG(54:5)	TG(16:1/18:1/20:3)	0.230153	0.636243	1.03945	0.386981	1.00109	1.5465	0.0470605	0.478761	0.80372	0.550913	0.898741	1.30789	0.389541	1.22543	1.84117	0.159424	1.11143	1.94877
	TG	TG(54:5)	TG(14:0/18:1/22:4)	-0.151555	0.228533	0.613729	0.0660285	0.696805	1.2648	0.151665	0.574927	0.887303	0.506771	0.853553	1.23008	0.749108	1.55417	2.11991	0.464073	1.38345	2.28821
	TG	TG(54:5)	TG(16:0/18:1/20:4)	0.58481	1.02345	1.46072	0.873258	1.4831	2.058	0.661069	1.02946	1.35835	0.583205	0.938194	1.33883	0.252138	1.29862	2.01768	0.434009	1.46997	2.35005
	TG	TG(54:5)	TG(18:0/18:2/18:3)	0.35443	0.840737	1.32746	0.759814	1.40294	2.03263	1.58534	1.94755	2.2843	0.404809	0.70564	1.02804	1.06427	1.56763	2.17136	1.08829	1.76251	2.47502
	TG	TG(54:6)	TG(54:6)	0.30967	0.756209	1.15523	0.696187	1.24798	1.71192	1.46953	1.85504	2.19999	1.06786	1.43004	1.84266	0.313269	1.33663	2.02159	0.556236	1.76412	2.96947
	TG	TG(54:6)	TG(16:0/18:1/20:5)	0.203449	0.614889	1.02555	0.594997	1.17627	1.70644	1.05333	1.40962	1.75876	0.95067	1.30097	1.70548	0.659307	1.47285	2.03851	0.447177	1.48632	2.49268
	TG	TG(54:6)	TG(16:0/16:0/22:6)	0.896892	1.32319	1.75037	1.20767	1.86355	2.53369	0.228287	0.653624	0.966833	0.421904	0.760244	1.15502	-0.476246	0.621317	1.44407	-0.699803	0.358839	1.3124
	TG	TG(54:7)	TG(14:0/18:1/22:6)	0.787458	1.16966	1.55349	0.999173	1.52659	2.02714	0.842512	1.22238	1.5072	1.07312	1.34211	1.68336	-0.0260955	0.936192	1.58217	-0.571364	0.434292	1.31113
	TG	TG(54:7)	TG(16:0/16:1/22:6)	0.885553	1.29534	1.70637	0.909548	1.54195	2.10524	0.79579	1.01562	1.29162	0.681609	1.0774	1.47336	-0.453038	0.690368	1.55365	-0.615334	0.423393	1.39741
	TG	TG(54:8)	TG(16:1/16:1/22:6)	0.799022	1.16251	1.51059	0.905126	1.357	1.8121	0.91856	1.23711	1.53343	1.33296	1.62033	1.91647	-0.165284	0.806519	1.49551	-0.0613266	0.900145	1.76402
	TG	TG(56:1)	TG(16:0/16:1/24:0)	-0.381452	0.0637249	0.511366	-0.166698	0.417406	0.940558	-0.265177	0.19548	0.593583	0.0876098	0.506925	0.963069	-0.445876	0.440933	0.996848	-1.46293	-0.487231	0.425057
	TG	TG(56:2)	TG(18:1/18:1/20:0)	-0.621482	-0.214165	0.198095	-0.385398	0.288461	0.91718	-0.249837	0.102433	0.415938	0.0939332	0.437766	0.848411	0.089023	1.01218	1.60063	-0.763533	0.162131	1.0041
	TG	TG(56:3)	TG(18:1/18:1/20:1)	-0.374081	-0.0159032	0.348046	-0.286574	0.337669	0.906794	0.360893	0.682301	0.934832	0.825585	1.06345	1.36811	0.261822	1.13236	1.76673	-0.372075	0.570815	1.42825
	TG	TG(56:4)	TG(18:1/18:1/20:2)	-0.216691	0.141167	0.481343	-0.075277	0.50309	1.04714	0.309355	0.622125	0.852869	0.995993	1.21711	1.50324	0.425239	1.35199	1.91604	-0.0439908	0.938656	1.81382
	TG	TG(56:4)	TG(16:0/18:1/22:3)	0.294756	0.658423	0.983695	0.477066	0.965997	1.4564	0.887496	1.2153	1.48734	0.981172	1.20672	1.47945	0.499614	1.31519	1.95727	-0.219366	0.832979	1.79451
	TG	TG(56:4)	TG(18:0/18:1/20:3)	0.179652	0.546007	0.908307	0.305756	0.883514	1.45957	0.120539	0.480019	0.758016	0.0129808	0.325991	0.714752	0.351044	1.34278	2.03996	0.0750037	0.94135	1.68101
	TG	TG(56:5)	TG(18:1/18:1/20:3)	0.229444	0.578831	0.927935	0.365527	0.974995	1.51436	0.832227	1.1733	1.44207	1.0402	1.28343	1.5762	0.646384	1.47378	2.24775	0.154089	1.10873	1.99621
	TG	TG(56:5)	TG(18:1/18:1/20:3)	0.0496004	0.536485	1.01612	0.285854	0.917619	1.507	0.605537	0.996005	1.29862	0.718477	1.01593	1.37948	0.713843	1.69466	2.24665	0.319781	1.26342	2.12153
	TG	TG(56:5)	TG(18:1/18:1/20:3)	0.745872	1.14881	1.54485	0.942473	1.57908	2.19234	0.921967	1.24017	1.55985	0.574787	0.858884	1.14791	0.927859	1.74892	2.48153	0.66255	1.58003	2.46454
	TG	TG(56:6)	TG(18:1/18:1/20:4)	1.0933	1.54716	1.99499	1.23399	1.87987	2.46343	0.678892	1.11447	1.44799	0.773828	1.11165	1.50383	-0.18079	0.824731	1.5234	-0.470908	0.409228	1.31208
	TG	TG(56:6)	TG(56:6)	0.375336	0.744402	1.1128	0.49476	1.11136	1.64475	0.781938	1.17847	1.51356	0.765351	1.19104	1.67419	0.73296	1.69355	2.2224	0.0306525	1.08852	2.02852
	TG	TG(56:6)	TG(16:0/18:1/22:5)	0.86667	1.30114	1.7418	0.97521	1.60308	2.16465	1.32907	1.76792	2.08455	0.93857	1.28524	1.68312	0.512624	1.50594	2.20345	0.469285	1.40071	2.30411
	TG	TG(56:6)	TG(56:6)	0.26181	0.661358	1.06596	0.556462	1.15297	1.74387	0.432818	0.751768	1.03046	0.490293	0.808504	1.18843	0.0430105	1.03032	1.72668	-0.0397871	0.921968	1.80105
	TG	TG(56:6)	TG(56:6)	1.29076	1.69008	2.09145	1.42026	2.04441	2.66264	1.08209	1.37309	1.63024	0.421868	0.653736	0.942552	-0.127508	0.775846	1.44779	-0.643201	0.279532	1.18791
	TG	TG(56:7)	TG(18:1/18:1/20:5)	-0.117313	0.305343	0.729349	0.1702	0.722853	1.23334	0.811952	1.14917	1.43392	0.821053	1.1942	1.62542	0.704764	1.52065	2.09734	-0.0461654	1.07628	2.26089
	TG	TG(56:7)	TG(16:0/18:1/22:6)	1.1577	1.59372	2.03042	1.29124	1.94326	2.55004	0.684079	1.1199	1.45216	0.729839	1.07289	1.48011	-0.283854	0.755489	1.49703	-0.923539	0.132951	1.09201
	TG	TG(56:8)	TG(16:1/18:1/22:6)	0.78491	1.20974	1.61383	0.879854	1.51408	2.0978	1.19786	1.49751	1.77247	1.35025	1.58914	1.91863	-0.224264	0.727812	1.36946	-0.533583	0.432152	1.26465
	TG	TG(56:8)	TG(56:8)	0.991918	1.34448	1.65801	1.23463	1.68607	2.14078	1.08034	1.39579	1.64407	0.870028	1.21418	1.56	-0.0600624	1.00827	1.78319	-0.208681	0.75894	1.62176
	TG	TG(58:1)	TG(16:0/18:1/20:4)	-0.532159	-0.0356051	0.416451	-0.0503945	0.465097	0.929072	-0.70402	-0.318132	0.0381479	0.00960343	0.410947	0.843882	-0.634058	0.160092	0.724227	-1.8022	-0.850133	0.0199452
	TG	TG(58:2)	TG(16:0/18:1/24:1)	-0.752894	-0.349492	0.0537927	-0.376148	0.250137	0.829109	-0.695006	-0.298243	0.0474064	0.347858	0.679155	1.01543	-0.22587	0.703397	1.27829	-1.07646	-0.144786	0.690386
	TG	TG(58:2)	TG(18:1/18:1/22:0)	-0.493293	-0.184617	0.135397	0.107398	0.542488	0.915864	-0.597732	-0.248567	0.0958769	-0.26619	0.184447	0.663721	-0.118479	0.641546	1.17849	-1.34649	-0.263132	0.701187
	TG	TG(58:2)	TG(58:2)	-1.0594	-0.539261	-0.00876392	0.331344	0.718813	1.10853	-1.23568	-0.726048	-0.221859	0.139269	0.499638	0.801861	-0.473742	0.502015	1.40655	-1.5676	-0.496549	0.40842
	TG	TG(58:3)	TG(18:1/20:1/20:1)	-0.658645	-0.257243	0.145099	-0.393283	0.264811	0.872176	-0.275849	0.0609262	0.365524	0.566311	0.909484	1.2707	0.185339	1.11559	1.70695	-0.632166	0.301729	1.13792
	TG	TG(58:4)	TG(18:1/18:1/22:2)	-0.370373	0.0893201	0.519486	-0.212027	0.44755	0.997165	0.334919	0.618028	0.867219	0.795822	1.05905	1.40797	0.445457	1.36172	1.90932	-0.236081	0.751912	1.7066
	TG	TG(58:4)	TG(18:0/18:1/22:3)	-0.00228076	0.331378	0.661937	0.135885	0.736264	1.33758	0.743192	1.07521	1.32853	1.04742	1.34455	1.61559	0.545911	1.37594	1.96426	-0.408459	0.542635	1.38634
	TG	TG(58:4)	TG(18:0/18:1/20:3)	-0.652381	-0.0809231	0.369723	0.356107	0.865628	1.33673	0.181584	0.522594	0.842966	-0.160672	0.143494	0.446972	-0.345289	0.890734	1.92376	-0.634421	0.506163	1.40393
	TG	TG(58:5)	TG(18:1/18:1/22:3)	0.362437	0.739425	1.05645	0.524347	1.01312	1.48319	1.40188	1.70846	1.94025	1.44661	1.65773	1.93103	0.725503	1.62203	2.19677	-0.0311639	0.941665	1.81735
	TG	TG(58:5)	TG(18:0/18:1/22:4)	0.372158	0.710128	1.04697	0.416772	0.964133	1.46636	0.923302	1.1899	1.40693	0.969733	1.24193	1.55025	0.528154	1.45861	1.9865	0.188238	1.10186	2.02949
	TG	TG(58:6)	TG(58:6)	0.831229	1.20718	1.57916	0.768486	1.42121	1.99349	0.159705	0.835137	1.31773	0.305569	0.422444	0.558407	0.315665	1.16478	1.71195	-0.764572	0.266033	1.26329
	TG	TG(58:6)	TG(58:6)	0.326495	0.766425	1.21025	0.568305	1.17009	1.70014	2.06918	2.3803	2.60545	1.6754	1.91639	2.25074	0.903605	1.77887	2.41473	0.427063	1.3945	2.39934
	TG	TG(58:6)	TG(18:0/18:1/22:5)	0.409443	0.788662	1.16861	0.4497	1.09881	1.68016	0.97479	1.3159	1.59478	0.928593	1.23407	1.58709	0.472252	1.45729	2.17426	-0.00227598	0.995665	1.89205
	TG	TG(58:6)	TG(58:6)	0.308415	0.693724	1.08851	0.36357	1.05054	1.73021	0.203403	0.56672	0.846229	0.155833	0.483732	0.885201	-0.398314	0.695457	1.4979	-0.905532	0.154144	1.12326
	TG	TG(58:7)	TG(18:1/18:1/22:5)	0.788646	1.16715	1.66415	0.550975	1.14725	1.7085	1.72519	2.00081	2.26005	1.30435	1.70887	2.22834	0.887908	1.949	2.64038	0.165958	1.38839	2.38949
	TG	TG(58:7)	TG(16:0/18:1/24:6)	0.00203699	0.441632	0.877915	0.198341	0.814843	1.3678	-0.0921078	0.326589	0.68739	0.50436	0.870231	1.24477	-0.324133	0.68477	1.41444	-1.27645	-0.196856	0.767062
	TG	TG(58:7)	TG(58:7)	-0.469697	0.400304	1.2737	-0.16901	0.654676	1.33501	0.374541	0.596445	0.800398	0.632103	1.19825	2.06442	0.13167	1.89047	2.99596	-0.930918	0.689357	2.16528
	TG	TG(58:7)	TG(18:0/18:1/22:6)	1.03808	1.4372	1.84104	1.06714	1.73122	2.34796	1.15098	1.53374	1.83389	0.581135	0.861792	1.21369	0.113906	1.03345	1.62567	-0.91649	0.109409	1.03445
	TG	TG(58:8)	TG(16:1/18:1/24:6)	-0.204252	0.225782	0.656225	0.247878	0.717815	1.1146	0.123811	0.467284	0.767209	0.768021	1.09931	1.47757	-0.351712	0.757041	1.65553	-1.07189	-0.0317546	0.946122
	TG	TG(58:8)	TG(18:1/18:1/22:6)	1.14004	1.56479	1.98941	1.20482	1.85364	2.40504	1.15261	1.5509	1.8653	0.995904	1.3513	1.75805	0.0734743	1.01908	1.61164	-0.661178	0.247016	1.14056
	TG	TG(58:9)	TG(18:1/18:2/22:6)	1.20469	1.61707	2.02561	1.36325	1.89247	2.41359	1.55331	1.84741	2.08565	1.22518	1.50052	1.8334	0.424286	1.39954	1.92409	-0.0456063	0.92859	1.81958
	TG	TG(60:1)	TG(18:0/18:1/24:0)	0.0643033	1.04622	2.01384	-0.128809	0.423792	1.07941	-0.275882	0.88733	1.77609	1.01876	1.53253	2.06819	-0.745588	-0.154448	0.313078	-2.06237	-1.06332	-0.0627946
	TG	TG(60:1)	TG(16:0/18:1/26:0)	-0.544877	-0.0749301	0.375609	-0.0117895	0.538041	0.987749	-0.973373	-0.515646	-0.138371	-0.220912	0.125634	0.498677	-0.99058	-0.0971787	0.523573	-2.30621	-1.30733	-0.404272
	TG	TG(60:2)	TG(16:0/18:1/26:1)	-0.638897	-0.261332	0.117112	-0.292178	0.331184	0.876657	-0.952206	-0.590484	-0.275589	0.118501	0.424344	0.753727	-0.488178	0.422603	1.00978	-1.5518	-0.588249	0.281995
	TG	TG(60:2)	TG(18:1/18:1/20:4)	-0.553749	-0.136023	0.285074	0.0378558	0.557119	1.00397	-0.853406	-0.477381	-0.123054	-0.179524	0.224847	0.685451	-0.669908	0.206738	0.821912	-1.51146	-0.483465	0.407161
	TG	TG(60:3)	TG(18:1/18:1/24:1)	-0.665573	-0.276903	0.0997623	-0.321546	0.308909	0.882374	-0.764244	-0.420753	-0.10571	0.392679	0.737271	1.11912	-0.0572356	0.83477	1.41396	-0.949731	0.00133	0.908212
	TG	TG(60:4)	TG(18:1/18:1/24:2)	-0.516709	-0.118141	0.275884	-0.284823	0.393582	0.996279	-0.450798	-0.127753	0.160949	0.553861	0.921136	1.30589	0.176775	1.10729	1.67323	-0.544606	0.379689	1.2376
	TG	TG(60:4)	TG(18:1/20:0/22:3)	-0.349514	0.0549368	0.460881	-0.22757	0.357392	0.896593	0.126138	0.459969	0.776233	0.510868	0.810367	1.19673	0.329518	1.27567	1.92809	-0.544975	0.427141	1.30768
	TG	TG(60:5)	TG(18:1/20:1/22:3)	0.0340091	0.417985	0.758544	0.164712	0.732162	1.25363	1.05554	1.36553	1.60979	1.34097	1.57744	1.87145	0.646532	1.56691	2.1035	-0.147298	0.764725	1.63602
	TG	TG(60:6)	TG(18:0/18:1/24:5)	0.376567	0.740306	1.06226	0.476203	0.95697	1.4071	1.57001	1.88205	2.08812	1.58552	1.78156	2.07231	0.860033	1.75717	2.34301	-0.0107003	0.95971	1.86351
	TG	TG(60:7)	TG(18:1/18:1/24:5)	0.480418	0.7995	1.1457	0.463996	1.10935	1.66706	2.57301	2.96009	3.34831	1.4655	1.92619	2.41816	1.5186	2.47843	3.02444	0.929576	1.90462	2.82161
	TG	TG(60:7)	TG(18:1/20:1/22:5)	-0.139032	0.258401	0.635324	0.0803585	0.633774	1.15149	1.18663	1.52469	1.77345	1.55966	1.78215	2.03914	0.382952	1.32716	1.9552	-0.322618	0.650737	1.58028
	TG	TG(60:7)	TG(18:0/18:1/24:6)	0.24517	0.636199	1.02574	0.334877	0.961917	1.52749	0.529111	0.883717	1.17726	0.601579	0.906871	1.29197	-0.0472915	0.897462	1.46729	-1.10102	-0.100667	0.783541
	TG	TG(60:7)	TG(18:1/20:6/22:6)	0.829175	1.22033	1.58537	1.01695	1.54059	2.01048	1.10829	1.49846	1.80087	0.968724	1.2368	1.5414	-0.0658893	0.991296	1.59158	-1.05933	-0.0462812	0.885608
	TG	TG(60:8)	TG(18:1/18:1/24:6)	0.100964	0.531559	0.948742	0.378229	0.975842	1.52572	0.122073	0.537319	0.857243	0.799149	1.16165	1.55499	-0.0218015	0.775943	1.48011	-1.20396	-0.21986	0.652073
	TG	TG(60:8)	TG(18:1/20:1/22:6)	0.767325	1.20534	1.64472	1.15505	1.65562	2.15722	1.22464	1.60721	1.94121	1.21443	1.55785	1.96635	0.266436	1.11542	1.68284	-0.976515	-0.0548463	0.775646
	TG	TG(62:2)	TG(18:0/18:1/26:1)	-0.465869	0.0631588	0.592485	-0.249079	0.515549	1.2775	-1.21565	-0.67359	-0.247594	-0.146817	0.279382	0.700382	-0.369123	0.438115	0.97182	-1.64305	-0.812033	-0.0329375
	TG	TG(62:2)	TG(18:1/18:1/26:0)	-0.631103	-0.261907	0.0983192	-0.151915	0.377024	0.794946	-1.08471	-0.758843	-0.467539	-0.236967	0.218398	0.63497	-0.639362	0.195969	0.815756	-1.9563	-0.954243	-0.0351565
	TG	TG(62:3)	TG(18:1/18:1/26:1)	-0.729796	-0.345243	0.0435244	-0.31508	0.275366	0.790671	-1.19856	-0.813663	-0.520045	0.232366	0.580843	0.967962	-0.241719	0.628523	1.18489	-1.35424	-0.43009	0.449873
	TG	TG(62:3)	TG(62:3)	-2.0859	-0.609843	0.493909	-0.37775	0.246798	0.863383	-3.13607	-1.78219	-0.682891	-0.257617	0.205888	0.67287	-0.480814	0.319194	0.939731	-1.66299	-0.691388	0.293363
	TG	TG(62:4)	TG(18:1/20:2/24:1)	-0.571651	-0.161034	0.247535	-0.185486	0.411076	0.966439	-0.938882	-0.564948	-0.235721	0.459792	0.785562	1.11856	0.0416016	0.958127	1.4996	-0.905117	0.0422722	0.880632
	TG	TG(62:5)	TG(18:1/18:1/26:3)	-0.348298	0.0384065	0.417142	-0.124228	0.447408	1.0189	0.47945	0.753363	1.0159	0.995551	1.36583	1.73868	0.553208	1.42365	1.92531	-0.413871	0.49233	1.26969
	TG	TG(62:5)	TG(20:1/20:3/22:1)	-0.206031	0.252061	0.714597	0.155185	0.785299	1.40462	-0.33862	0.115532	0.46968	0.52246	0.868924	1.36424	0.207923	1.18702	1.85504	-1.06369	-0.00945365	0.964274
	TG	TG(62:6)	TG(18:1/18:1/26:4)	0.0769555	0.500917	0.91462	0.329849	0.87078	1.37937	1.03518	1.30772	1.55081	1.50554	1.69082	1.95881	0.642138	1.55412	2.14724	-0.291957	0.704697	1.66846
	TG	TG(62:7)	TG(18:1/18:1/26:5)	0.068205	0.458867	0.753228	0.264963	0.71972	1.1746	1.85048	2.10697	2.30628	1.91432	2.09916	2.37625	0.676667	1.54631	2.16547	-0.264479	0.745161	1.64385
	TG	TG(62:8)	TG(18:1/18:1/26:6)	-0.287408	0.0302141	0.342086	-0.210507	0.450365	1.04194	0.820758	1.17639	1.46117	1.50366	1.75289	2.00563	0.0476352	0.943534	1.51777	-0.956764	0.0204605	0.935593
	TG	TG(62:8)	TG(18:1/20:1/24:6)	-0.0241263	0.443897	0.912541	0.242714	0.822106	1.40019	1.115	1.47223	1.74989	1.48546	1.7206	2.05496	0.0700868	0.993993	1.57522	-1.06637	-0.13513	0.752226
	TG	TG(62:8)	TG(20:1/20:1/22:6)	0.662402	1.05967	1.45702	0.822957	1.43636	2.04979	1.32931	1.65394	1.93957	1.49524	1.71287	1.99445	0.0155362	0.911583	1.44177	-1.00277	-0.0118083	0.856839
	TG	TG(64:3)	TG(18:1/20:1/26:1)	-0.804053	-0.388197	0.0215706	-0.352473	0.282871	0.853021	-0.909191	-0.58913	-0.269385	0.403713	0.751073	1.10312	-0.22293	0.686766	1.2736	-1.44495	-0.502014	0.348355
	TG	TG(64:8)	TG(18:1/22:6/24:1)	0.858791	1.29889	1.74403	0.983341	1.66699	2.2185	0.848325	1.23037	1.60106	1.49594	1.78895	2.09369	-0.129261	0.758929	1.3048	-1.26698	-0.323462	0.49524
	Free sterol	Sterol	Sterol	-0.0958461	0.548394	1.12489	0.369394	0.659744	0.945791	1.22163	1.31622	1.43297	1.2481	1.40067	1.62029	0.373614	1.25097	2.03201	-0.640838	0.445361	1.40586
	Free sterol	Sterol	Sterol	0.301379	0.769138	1.14752	0.374601	0.62602	0.874374	1.47675	1.63656	1.82213	1.32054	1.46578	1.63837	0.65411	1.52258	2.23494	0.162186	1.03385	1.6788
	Free sterol	Sterol	Sterol	-5.32865	-3.42544	-2.13274	-3.23106	-0.979391	0.762116	-8.95468	-2.13964	1.6519	1.26134	1.39655	1.61522	0.637489	1.46238	2.06544	0.138063	0.91022	1.53556
	CE	CE(18:2)	CE(18:2)	-0.829497	-0.442818	-0.107225	-0.359882	0.166417	0.701858	0.374403	0.655967	0.888736	0.950515	1.20651	1.5057	0.5639	1.47628	2.05677	0.531152	1.47529	2.35765
	CE	CE(18:1)	CE(18:1)	-0.742157	-0.324802	0.0451806	-0.411601	0.196064	0.758553	0.478291	0.762261	1.03471	0.903783	1.21551	1.49309	0.293848	1.37141	2.15008	0.503035	1.69657	2.73518
	CE	CE(16:0)	CE(16:0)	-1.74174	-0.775472	0.0695931	-0.230973	0.186199	0.514833	0.0603255	0.489444	0.728014	0.824732	1.43723	1.95248	-4.09533	-1.1556	1.04866	-0.0213314	1.43163	2.39128
	Cer	Cer(d34:1)	Cer(d18:1/16:0)	-0.999519	-0.544387	-0.197076	-0.861069	-0.251773	0.264033	0.877893	1.23121	1.50278	0.299252	0.556116	0.831003	0.48141	1.42887	1.97575	0.346958	1.30919	2.09757
	Cer	Cer(d34:2)	Cer(d34:2)	-0.12914	0.276198	0.666859	-0.0460468	0.501916	1.05247	0.864809	1.21438	1.52597	0.404925	0.712199	1.05487	0.555093	1.43242	2.04933	0.281599	1.18562	1.91822
	Cer	Cer(d36:1)	Cer(d18:1/18:0)	-1.63039	-1.14137	-0.773917	-1.47831	-0.72193	-0.0841655	0.301291	0.617686	0.87361	0.165986	0.478429	0.795771	0.1259	1.04573	1.57573	-0.0364325	0.947674	1.76037
	Cer	Cer(d38:1)	Cer(d38:1)	-1.45356	-1.07245	-0.719877	-1.11178	-0.546477	0.0292395	0.282253	0.637716	0.932725	0.305417	0.652203	0.993799	0.244287	1.10799	1.66497	0.191569	1.15305	1.95454
	Cer	Cer(d40:1)	Cer(d18:1/22:0)	-1.35266	-0.96879	-0.62322	-1.00637	-0.467728	0.0356187	0.0605343	0.420049	0.683972	0.159294	0.488061	0.80917	0.354062	1.2442	1.76327	0.0735723	1.05146	1.88384
	Cer	Cer(d40:2)	Cer(d40:2)	-1.19291	-0.828733	-0.461948	-0.87326	-0.383014	0.0974401	0.335149	0.69798	0.996894	0.78987	1.15065	1.51893	0.435936	1.30608	1.82399	0.601864	1.56693	2.35572
	Cer	Cer(d40:2)	Cer(d16:1/24:1)	-0.851085	-0.47821	-0.126736	-0.617949	-0.0504205	0.51809	0.371614	0.725106	1.00688	0.458721	0.839322	1.20074	0.363988	1.2805	1.85537	0.360403	1.29882	2.10055
	Cer	Cer(d40:2)	Cer(d40:2)	-1.48354	-0.688473	-0.0450546	-0.235386	0.485326	1.20685	0.472767	1.00178	1.53031	-0.698691	0.272071	1.26855	-0.00550746	1.41332	2.85562	1.14459	1.63422	2.11479
	Cer	Cer(d41:1)	Cer(d18:1/23:0)	-1.04315	-0.689546	-0.395569	-0.640749	-0.118111	0.400987	0.0168505	0.371284	0.640467	0.360755	0.658491	0.962788	0.301342	1.15795	1.67321	-0.0535753	0.963696	1.86035
	Cer	Cer(d42:1)	Cer(d18:1/24:0)	-1.74725	-1.07876	-0.623536	-0.988275	-0.457796	0.0284559	-0.558379	-0.216223	0.0539299	-0.100345	0.223375	0.527564	-0.0161614	0.892546	1.45051	-0.608386	0.399126	1.2778
	Cer	Cer(d42:2)	Cer(d18:1/24:1)	-1.83337	-1.31042	-0.935248	-1.37865	-0.85045	-0.380813	-0.0897161	0.214756	0.473942	0.563128	0.8957	1.2192	0.439263	1.3399	1.88348	0.293474	1.23073	2.06467
	Cer	Cer(d42:2)	Cer(d18:2/24:0)	-1.01885	-0.610046	-0.251495	-0.822163	-0.260993	0.301287	-0.392974	0.0720647	0.395427	0.433921	0.715957	1.07346	-0.209538	0.826969	1.40661	-0.214642	0.738906	1.59742
	SM	SM(d32:0)	SM(d32:0)	-0.518738	-0.118763	0.214616	-0.636718	-0.0784235	0.413226	-1.24569	-0.997475	-0.76468	-0.390547	-0.0109804	0.38598	0.0738093	1.04217	1.72696	-0.724874	0.0534783	0.753071
	SM	SM(d32:1)	SM(d32:1)	-0.899221	-0.516753	-0.164226	-0.661567	-0.119179	0.357528	-0.880757	-0.536976	-0.24565	0.222094	0.570381	0.93032	-0.164588	0.740091	1.35832	-1.05422	-0.0682417	0.869319
	SM	SM(d33:1)	SM(d33:1)	-0.536381	-0.185697	0.163279	-0.368486	0.215692	0.712319	-0.642335	-0.329321	-0.0588727	0.229486	0.602178	0.999909	-0.00303848	0.884412	1.48956	-0.758977	0.242076	1.15741
	SM	SM(d34:0)	SM(d34:0)	-0.135901	0.117325	0.435801	-0.819115	-0.146391	0.493384	-1.37506	-0.77745	-0.265889	-0.502029	-0.125459	0.205357	0.280174	1.17597	1.9116	-0.774573	0.345981	1.62531
	SM	SM(d34:0)	SM(d34:0)	-0.21328	0.232893	0.630207	-0.424977	0.0861283	0.535381	-0.90728	-0.607623	-0.361932	-0.339127	0.00537147	0.40484	0.153085	1.12905	1.73122	-1.13215	-0.0661379	0.795445
	SM	SM(d34:1)	SM(d34:1)	-0.483474	-0.127889	0.245696	-0.429837	0.0847197	0.589143	-0.0689489	0.257374	0.551848	0.337747	0.571774	0.78502	0.0867501	1.2385	2.81484	0.772427	1.95662	3.06168
	SM	SM(d34:1)	SM(d18:1/16:0)	-0.659576	-0.283345	0.101203	-0.479691	0.0852943	0.57902	-0.371593	-0.0118067	0.253563	0.354958	0.641913	0.949095	0.171546	1.09115	1.66249	-0.628929	0.332904	1.16818
	SM	SM(d34:2)	SM(d34:2)	-0.237535	0.180962	0.550504	-0.336759	0.201414	0.679241	-0.937194	-0.628843	-0.352101	0.249598	0.59633	0.963969	-0.0704434	0.812029	1.40396	-0.883883	0.080864	0.943308
	SM	SM(d34:2)	SM(d34:2)	0.118826	0.461418	0.810117	-0.28021	0.288931	0.753188	-0.682796	-0.345876	-0.0531036	0.278215	0.579825	0.922146	-0.0739991	0.95706	1.62235	-0.783875	0.139551	0.978025
	SM	SM(d36:1)	SM(d18:1/18:0)	-0.917167	-0.533662	-0.188077	-0.61825	-0.0955268	0.376317	-0.515175	-0.119764	0.198876	0.278744	0.619437	0.965093	-0.179128	0.74474	1.32029	-0.788867	0.174591	1.02777
	SM	SM(d36:2)	SM(d36:2)	-0.237285	0.202253	0.589745	-0.231602	0.23994	0.671714	-0.367192	-0.0700569	0.158674	0.346331	0.725692	1.08801	-0.260088	0.783433	1.3618	-0.631301	0.31342	1.18559
	SM	SM(d38:1)	SM(d38:1)	-0.858184	-0.496183	-0.172598	-0.603144	-0.0410932	0.45083	-0.520671	-0.177512	0.0915373	0.262031	0.600049	0.934126	-0.294426	0.654428	1.23431	-0.747134	0.221645	1.05652
	SM	SM(d40:1)	SM(d40:1)	-0.959484	-0.575211	-0.211052	-0.619771	-0.0951707	0.399228	-0.597341	-0.286778	-0.00405815	0.141685	0.493756	0.858342	-0.0763679	0.802186	1.36009	-0.877463	0.121644	1.0306
	SM	SM(d40:2)	SM(d40:2)	-1.06865	-0.597632	-0.208252	-0.609975	-0.116012	0.386899	-0.567032	-0.260982	-0.0182059	0.64958	0.981658	1.32313	0.188349	1.1061	1.70104	-0.29901	0.711079	1.55345
	SM	SM(d40:2)	SM(d40:2)	-0.481244	-0.125203	0.199693	-0.378442	0.1699	0.663132	-0.430205	-0.136596	0.106317	0.408592	0.773677	1.11368	0.0384573	0.951567	1.47377	-0.4108	0.46017	1.32228
	SM	SM(d42:1)	SM(d42:1)	-1.6843	-0.987713	-0.515017	-0.7967	-0.271345	0.2073	-0.702098	-0.374663	-0.0963875	0.0147923	0.33617	0.67325	-0.273481	0.640373	1.23637	-1.05453	-0.180374	0.669145
	SM	SM(d42:2)	SM(d42:2)	-1.83047	-1.1674	-0.694647	-0.961937	-0.408488	0.0606968	-1.10075	-0.742175	-0.444418	0.258144	0.618257	0.985028	0.181766	1.08714	1.6866	-0.625566	0.354589	1.256
